# Supplementary material for: (Acetyl­acetonato-κ2 O,O′)carbon­yl{dicyclo­hex­yl[4-(dimethyl­amino)­phen­yl]phosphane-κP}rhodium(I)
Source: Acta Crystallogr Sect E Struct Rep Online. 2011 Nov 30;67(Pt 12):m1874. doi: 10.1107/S1600536811050483 (PMC3238760; doi:10.1107/S1600536811050483)
Supplement: Supplementary file 1 [file e-67-m1874-sup1.cif]

##############################################################################
#                                                                            #
# This CIF contains the data in a paper accepted for publication in          #
# Acta Crystallographica Section E. It conforms to the requirements of       #
# Notes for Authors for Acta Crystallographica Section E, and has been       #
# peer reviewed under the auspices of the IUCr Commission on Journals.       #
#                                                                            #
# Full details of the Crystallographic Information File format               #
# are given in the paper "The Crystallographic Information File (CIF):       #
# a New Standard Archive File for Crystallography" by S. R. Hall, F. H.      #
# Allen and I. D. Brown [Acta Cryst. (1991), A47, 655-685].                  #
#                                                                            #
# The current version of the core CIF dictionary is obtainable from          #
# ftp://ftp.iucr.org/pub/cif_core.dic.                                       #
#                                                                            #
# Software is freely available for graphical display of the structure(s)     #
# in this CIF. For information consult the CIF software page                 #
# http://www.iucr.org/resources/cif/software.                                #
#                                                                            #
# This file may be used for bona fide research purposes within the           #
# scientific community so long as proper attribution is given to the journal # 
# article from which it was obtained.                                        #
#                                                                            #
##############################################################################
data_global
_audit_creation_method     'WinGX routine CIF_UPDATE'
_audit_conform_dict_name     cif_core.dic
_audit_conform_dict_version     2.4
_journal_data_validation_number     ?
_journal_date_recd_electronic     2011-10-28
_journal_date_accepted     2011-11-24
_journal_name_full     'Acta Crystallographica, Section E'
_journal_year     2011
_journal_volume     67
_journal_issue     12
_journal_page_first     m1874
_journal_page_last     m1874
_journal_paper_category     QM
_journal_paper_doi     10.1107/S1600536811050483
_journal_coeditor_code     MW2037
loop_
    _publ_contact_author_name
    _publ_contact_author_address
    _publ_contact_author_email
    _publ_contact_author_fax
    _publ_contact_author_phone
    'Meijboom, Reinout'
;
Research Center for Synthesis and Catalysis
Department of Chemistry
University of Johannesburg (APK Campus)
PO Box 524
Auckland Park
Johannesburg
2006
South Africa
;
;
rmeijboom@uj.ac.za
;
;
'+27-11-559 2819'
;
;
'+27-11 559 2367'
;
_publ_section_title
;\
(Acetylacetonato-\k^2^<i>O</i>,<i>O</i>')carbonyl{dicyclohexyl[4-\
(dimethylamino)phenyl]phosphane-\k<i>P</i>}rhodium(I)
;
loop_
    _publ_author_name
    _publ_author_footnote
    _publ_author_address
    'Davis, Wade L.' .
;
Research Center for Synthesis and Catalysis
Department of Chemistry
University of Johannesburg (APK Campus)
PO Box 524
Auckland Park
Johannesburg
2006
South Africa
;
    'Meijboom, Reinout' .
;
Research Center for Synthesis and Catalysis
Department of Chemistry
University of Johannesburg (APK Campus)
PO Box 524
Auckland Park
Johannesburg
2006
South Africa
;
data_I
_audit_creation_method     'WinGX routine CIF_UPDATE'
_chemical_name_systematic
;
(Acetylacetonato-\k^2^<i>O</i>,<i>O</i>')carbonyl{dicyclohexyl[4-\
(dimethylamino)phenyl]phosphane-\k<i>P</i>}rhodium(I)
;
_chemical_formula_moiety     'C26 H39 N O3 P Rh'
_chemical_formula_sum     'C26 H39 N O3 P Rh'
_chemical_formula_iupac     '[Rh (C5 H7 O2) (C20 H32 N P) (C O)]'
_chemical_formula_weight     547.46
_symmetry_cell_setting     monoclinic
_symmetry_space_group_name_H-M     'P 21/n'
_symmetry_space_group_name_Hall     '-P 2yn'
loop_
    _symmetry_equiv_pos_as_xyz
    'x, y, z'
    '-x+1/2, y+1/2, -z+1/2'
    '-x, -y, -z'
    'x-1/2, -y-1/2, z-1/2'
_cell_length_a     12.6865(9)
_cell_length_b     14.5220(11)
_cell_length_c     14.0250(10)
_cell_angle_alpha     90.00
_cell_angle_beta     93.241(4)
_cell_angle_gamma     90.00
_cell_volume     2579.7(3)
_cell_formula_units_Z     4
_cell_measurement_reflns_used     9888
_cell_measurement_theta_min     4.39
_cell_measurement_theta_max     66.03
_cell_measurement_temperature     100(2)
_exptl_crystal_description     triangular
_exptl_crystal_colour     yellow
_exptl_crystal_size_max     0.17
_exptl_crystal_size_mid     0.07
_exptl_crystal_size_min     0.04
_exptl_crystal_density_diffrn     1.410
_exptl_crystal_density_method     'not measured'
_exptl_crystal_F_000     1144
_exptl_absorpt_coefficient_mu     6.144
_exptl_absorpt_correction_type     multi-scan
_exptl_absorpt_process_details
;
(SADABS; Bruker, 2008)
;
_exptl_absorpt_correction_T_min     0.4215
_exptl_absorpt_correction_T_max     0.7912
_exptl_special_details
;
The intensity data was collected on a Bruker Apex DUO 4 K CCD diffractometer
using an exposure time of 10 s/frame. A total of 4784 frames were collected
with a frame width of 1.5\% covering up to \q = 65.03\% with 97.9%
completeness accomplished.
;
_diffrn_ambient_temperature     100(2)
_diffrn_radiation_type     CuK\a
_diffrn_radiation_wavelength     1.54178
_diffrn_radiation_source     'Incoatec I\mS microfocus X-ray source'
_diffrn_radiation_monochromator     'Incoatec Quazar Multilayer Mirror'
_diffrn_measurement_device_type     'Bruker APEX DUO 4K-CCD'
_diffrn_measurement_method     '\f and \w scans'
_diffrn_detector_area_resol_mean     8.4
_diffrn_reflns_number     40437
_diffrn_reflns_av_R_equivalents     0.0607
_diffrn_reflns_av_sigmaI/netI     0.0316
_diffrn_reflns_theta_min     4.39
_diffrn_reflns_theta_max     65.03
_diffrn_reflns_theta_full     65.03
_diffrn_measured_fraction_theta_max     0.979
_diffrn_measured_fraction_theta_full     0.979
_diffrn_reflns_limit_h_min     -14
_diffrn_reflns_limit_h_max     13
_diffrn_reflns_limit_k_min     -16
_diffrn_reflns_limit_k_max     16
_diffrn_reflns_limit_l_min     -13
_diffrn_reflns_limit_l_max     16
_diffrn_standards_number     0
_diffrn_standards_interval_count     0
_diffrn_standards_interval_time     0
_diffrn_standards_decay_%     0
_refine_special_details
;
Refinement of <i>F</i>^2^ against ALL reflections. The weighted <i>R</i>-factor
<i>wR</i> and goodness of fit <i>S</i> are based on <i>F</i>^2^, conventional
<i>R</i>-factors <i>R</i> are based on <i>F</i>, with <i>F</i> set to zero for
negative <i>F</i>^2^. The threshold expression of <i>F</i>^2^ >
\s(<i>F</i>^2^) is used only for calculating <i>R</i>-factors(gt) <i>etc</i>.
and is not relevant to the choice of reflections for refinement.
<i>R</i>-factors based on <i>F</i>^2^ are statistically about twice as large
as those based on <i>F</i>, and <i>R</i>- factors based on ALL data will be
even larger.
;
_reflns_number_total     4303
_reflns_number_gt     3693
_reflns_threshold_expression     >2\s(I)
_refine_ls_structure_factor_coef     Fsqd
_refine_ls_matrix_type     full
_refine_ls_R_factor_all     0.0366
_refine_ls_R_factor_gt     0.0293
_refine_ls_wR_factor_gt     0.0727
_refine_ls_wR_factor_ref     0.0757
_refine_ls_goodness_of_fit_ref     1.116
_refine_ls_restrained_S_all     1.116
_refine_ls_number_reflns     4303
_refine_ls_number_parameters     293
_refine_ls_number_restraints     0
_refine_ls_hydrogen_treatment     constr
_refine_ls_weighting_scheme     calc
_refine_ls_weighting_details
         'calc w=1/[\s^2^(Fo^2^)+(0.0408P)^2^+0.6300P] where P=(Fo^2^+2Fc^2^)/3'
_atom_sites_solution_hydrogens     geom
_atom_sites_solution_primary     direct
_atom_sites_solution_secondary     difmap
_refine_ls_shift/su_max     0.002
_refine_ls_shift/su_mean     0.000
_refine_diff_density_max     0.486
_refine_diff_density_min     -0.705
_refine_ls_extinction_method     none
loop_
    _atom_type_symbol
    _atom_type_description
    _atom_type_scat_dispersion_real
    _atom_type_scat_dispersion_imag
    _atom_type_scat_source
    'C' 'C' 0.0181 0.0091
                         'International Tables Vol C Tables 4.2.6.8 and 6.1.1.4'
    'H' 'H' 0.0000 0.0000
                         'International Tables Vol C Tables 4.2.6.8 and 6.1.1.4'
    'N' 'N' 0.0311 0.0180
                         'International Tables Vol C Tables 4.2.6.8 and 6.1.1.4'
    'O' 'O' 0.0492 0.0322
                         'International Tables Vol C Tables 4.2.6.8 and 6.1.1.4'
    'P' 'P' 0.2955 0.4335
                         'International Tables Vol C Tables 4.2.6.8 and 6.1.1.4'
    'Rh' 'Rh' 0.0927 3.6045
                         'International Tables Vol C Tables 4.2.6.8 and 6.1.1.4'
_computing_data_collection     'APEX2 (Bruker 2010)'
_computing_cell_refinement     'SAINT (Bruker 2008)'
_computing_data_reduction     'SAINT (Bruker 2008) and XPREP (Bruker 2008)'
_computing_structure_solution     'SIR97 (Altomare, <i>et al.</i>, 1999)'
_computing_structure_refinement     'SHELXL97 (Sheldrick, 2008)'
_computing_molecular_graphics     'DIAMOND (Brandenburg & Putz, 2005)'
_computing_publication_material
                            'publCIF (Westrip, 2010) and WinGX (Farrugia, 1999)'
loop_
    _atom_site_type_symbol
    _atom_site_label
    _atom_site_fract_x
    _atom_site_fract_y
    _atom_site_fract_z
    _atom_site_U_iso_or_equiv
    _atom_site_adp_type
    _atom_site_calc_flag
    _atom_site_refinement_flags
    _atom_site_occupancy
    _atom_site_symmetry_multiplicity
    _atom_site_disorder_assembly
    _atom_site_disorder_group
    Rh Rh1 0.908529(14) 0.744727(13) 0.325453(13) 0.01657(9) Uani d . 1 1 . .
    P P1 0.83169(5) 0.87425(5) 0.26682(5) 0.01694(16) Uani d . 1 1 . .
    O O1 0.72624(15) 0.71456(15) 0.44366(14) 0.0305(5) Uani d . 1 1 . .
    O O3 1.03538(14) 0.76915(13) 0.24378(14) 0.0227(4) Uani d . 1 1 . .
    O O2 0.97876(13) 0.62028(12) 0.36911(13) 0.0208(4) Uani d . 1 1 . .
    N N1 0.58506(16) 1.10132(17) 0.53812(16) 0.0240(5) Uani d . 1 1 . .
    C C1 0.7979(2) 0.72634(19) 0.3971(2) 0.0220(6) Uani d . 1 1 . .
    C C7 0.75721(18) 0.94435(18) 0.34654(18) 0.0174(6) Uani d . 1 1 . .
    C C8 0.67428(18) 1.00226(18) 0.31360(19) 0.0186(6) Uani d . 1 1 . .
    H H3 0.6565 1.0058 0.2470 0.022 Uiso calc R 1 1 . .
    C C9 0.61789(18) 1.05425(18) 0.37573(18) 0.0187(6) Uani d . 1 1 . .
    H H4 0.5618 1.0922 0.3511 0.022 Uiso calc R 1 1 . .
    C C10 0.64221(18) 1.05186(18) 0.47480(18) 0.0175(6) Uani d . 1 1 . .
    C C13 0.6132(2) 1.0988(2) 0.63920(19) 0.0277(7) Uani d . 1 1 . .
    H H6A 0.6049 1.0359 0.6630 0.042 Uiso calc R 1 1 . .
    H H6B 0.5670 1.1404 0.6727 0.042 Uiso calc R 1 1 . .
    H H6C 0.6868 1.1183 0.6506 0.042 Uiso calc R 1 1 . .
    C C14 0.49332(19) 1.1551(2) 0.5047(2) 0.0245(6) Uani d . 1 1 . .
    H H7A 0.5166 1.2102 0.4714 0.037 Uiso calc R 1 1 . .
    H H7B 0.4534 1.1736 0.5595 0.037 Uiso calc R 1 1 . .
    H H7C 0.4482 1.1178 0.4609 0.037 Uiso calc R 1 1 . .
    C C11 0.72802(18) 0.99636(18) 0.50780(19) 0.0198(6) Uani d . 1 1 . .
    H H8 0.7486 0.9951 0.5740 0.024 Uiso calc R 1 1 . .
    C C12 0.78251(18) 0.94380(18) 0.44461(18) 0.0189(6) Uani d . 1 1 . .
    H H9 0.8390 0.9061 0.4689 0.023 Uiso calc R 1 1 . .
    C C15 0.93139(18) 0.95227(19) 0.21934(18) 0.0194(6) Uani d . 1 1 . .
    H H10 0.9798 0.9127 0.1832 0.023 Uiso calc R 1 1 . .
    C C16 0.99933(19) 0.9952(2) 0.3020(2) 0.0247(6) Uani d . 1 1 . .
    H H11A 0.9550 1.0362 0.3395 0.030 Uiso calc R 1 1 . .
    H H11B 1.0278 0.9459 0.3449 0.030 Uiso calc R 1 1 . .
    C C17 1.0909(2) 1.0506(2) 0.2639(2) 0.0281(7) Uani d . 1 1 . .
    H H12A 1.1300 1.0816 0.3179 0.034 Uiso calc R 1 1 . .
    H H12B 1.1401 1.0080 0.2339 0.034 Uiso calc R 1 1 . .
    C C18 1.0528(2) 1.12267(19) 0.1909(2) 0.0253(6) Uani d . 1 1 . .
    H H13A 1.0122 1.1707 0.2230 0.030 Uiso calc R 1 1 . .
    H H13B 1.1146 1.1526 0.1638 0.030 Uiso calc R 1 1 . .
    C C19 0.9839(2) 1.0799(2) 0.1111(2) 0.0252(6) Uani d . 1 1 . .
    H H14A 1.0269 1.0371 0.0743 0.030 Uiso calc R 1 1 . .
    H H14B 0.9568 1.1289 0.0671 0.030 Uiso calc R 1 1 . .
    C C20 0.8904(2) 1.02713(19) 0.1499(2) 0.0233(6) Uani d . 1 1 . .
    H H15A 0.8446 1.0703 0.1833 0.028 Uiso calc R 1 1 . .
    H H15B 0.8479 0.9987 0.0964 0.028 Uiso calc R 1 1 . .
    C C21 0.73975(18) 0.84942(19) 0.16375(18) 0.0189(6) Uani d . 1 1 . .
    H H16 0.7136 0.9092 0.1362 0.023 Uiso calc R 1 1 . .
    C C26 0.64365(19) 0.7920(2) 0.19092(19) 0.0232(6) Uani d . 1 1 . .
    H H17A 0.6683 0.7336 0.2211 0.028 Uiso calc R 1 1 . .
    H H17B 0.6036 0.8264 0.2379 0.028 Uiso calc R 1 1 . .
    C C25 0.5715(2) 0.7708(2) 0.1027(2) 0.0265(7) Uani d . 1 1 . .
    H H18A 0.5431 0.8290 0.0751 0.032 Uiso calc R 1 1 . .
    H H18B 0.5112 0.7330 0.1216 0.032 Uiso calc R 1 1 . .
    C C24 0.6310(2) 0.7191(2) 0.0275(2) 0.0297(7) Uani d . 1 1 . .
    H H19A 0.5835 0.7085 -0.0299 0.036 Uiso calc R 1 1 . .
    H H19B 0.6545 0.6585 0.0530 0.036 Uiso calc R 1 1 . .
    C C23 0.7269(2) 0.7754(2) 0.0004(2) 0.0292(7) Uani d . 1 1 . .
    H H20A 0.7667 0.7402 -0.0461 0.035 Uiso calc R 1 1 . .
    H H20B 0.7025 0.8334 -0.0307 0.035 Uiso calc R 1 1 . .
    C C22 0.7991(2) 0.7978(2) 0.08685(19) 0.0239(6) Uani d . 1 1 . .
    H H21A 0.8584 0.8364 0.0670 0.029 Uiso calc R 1 1 . .
    H H21B 0.8290 0.7400 0.1143 0.029 Uiso calc R 1 1 . .
    C C4 1.11553(19) 0.7161(2) 0.23583(19) 0.0194(6) Uani d . 1 1 . .
    C C6 1.1979(2) 0.75500(19) 0.1732(2) 0.0259(7) Uani d . 1 1 . .
    H H23A 1.1729 0.8137 0.1458 0.039 Uiso calc R 1 1 . .
    H H23B 1.2103 0.7115 0.1216 0.039 Uiso calc R 1 1 . .
    H H23C 1.2639 0.7651 0.2115 0.039 Uiso calc R 1 1 . .
    C C3 1.13142(18) 0.63104(18) 0.27803(18) 0.0203(6) Uani d . 1 1 . .
    H H24 1.1929 0.5983 0.2624 0.024 Uiso calc R 1 1 . .
    C C2 1.06540(19) 0.58785(19) 0.34208(19) 0.0205(6) Uani d . 1 1 . .
    C C5 1.0972(2) 0.4964(2) 0.3834(2) 0.0277(7) Uani d . 1 1 . .
    H H26A 1.0910 0.4977 0.4528 0.042 Uiso calc R 1 1 . .
    H H26B 1.1704 0.4832 0.3693 0.042 Uiso calc R 1 1 . .
    H H26C 1.0509 0.4484 0.3553 0.042 Uiso calc R 1 1 . .
loop_
    _atom_site_aniso_label
    _atom_site_aniso_U_11
    _atom_site_aniso_U_22
    _atom_site_aniso_U_33
    _atom_site_aniso_U_12
    _atom_site_aniso_U_13
    _atom_site_aniso_U_23
    Rh1 0.01554(13) 0.01623(14) 0.01817(13) 0.00170(7) 0.00311(9) 0.00093(8)
    P1 0.0158(3) 0.0166(4) 0.0187(3) 0.0017(2) 0.0031(3) 0.0004(3)
    O1 0.0295(10) 0.0310(12) 0.0326(12) -0.0047(9) 0.0158(9) 0.0000(10)
    O3 0.0207(9) 0.0207(11) 0.0270(11) 0.0051(8) 0.0053(8) 0.0060(8)
    O2 0.0189(8) 0.0190(11) 0.0246(10) 0.0023(7) 0.0023(8) 0.0007(8)
    N1 0.0247(11) 0.0267(14) 0.0210(12) 0.0064(10) 0.0035(10) -0.0028(10)
    C1 0.0272(15) 0.0127(15) 0.0257(16) 0.0040(11) -0.0002(13) 0.0013(12)
    C7 0.0146(11) 0.0171(15) 0.0209(14) -0.0023(10) 0.0032(10) -0.0012(11)
    C8 0.0186(12) 0.0180(15) 0.0191(14) -0.0015(10) 0.0008(11) 0.0022(11)
    C9 0.0156(11) 0.0153(15) 0.0253(15) 0.0000(10) 0.0009(11) 0.0012(12)
    C10 0.0167(11) 0.0121(14) 0.0241(15) -0.0030(10) 0.0040(11) -0.0011(11)
    C13 0.0349(15) 0.0265(17) 0.0224(15) 0.0025(13) 0.0079(13) -0.0031(13)
    C14 0.0208(12) 0.0219(16) 0.0318(16) 0.0029(11) 0.0097(12) 0.0000(13)
    C11 0.0212(12) 0.0200(16) 0.0181(14) 0.0003(11) -0.0006(11) -0.0004(11)
    C12 0.0148(11) 0.0172(15) 0.0246(15) 0.0006(10) 0.0007(10) 0.0018(12)
    C15 0.0178(12) 0.0187(15) 0.0218(14) 0.0005(10) 0.0029(11) -0.0001(12)
    C16 0.0205(12) 0.0262(17) 0.0272(15) -0.0033(11) -0.0014(11) 0.0046(13)
    C17 0.0195(13) 0.0297(18) 0.0350(17) -0.0052(12) 0.0002(12) 0.0036(14)
    C18 0.0216(13) 0.0213(16) 0.0336(16) -0.0035(11) 0.0069(12) 0.0039(13)
    C19 0.0256(13) 0.0238(16) 0.0269(15) 0.0011(12) 0.0061(12) 0.0088(13)
    C20 0.0221(13) 0.0215(16) 0.0265(15) -0.0008(11) 0.0025(11) 0.0023(13)
    C21 0.0197(12) 0.0183(15) 0.0191(14) 0.0021(11) 0.0044(11) -0.0009(11)
    C26 0.0217(13) 0.0257(17) 0.0221(15) -0.0010(12) 0.0019(11) -0.0015(12)
    C25 0.0229(14) 0.0284(17) 0.0276(17) 0.0024(12) -0.0034(12) -0.0025(13)
    C24 0.0326(15) 0.0296(18) 0.0259(16) 0.0053(13) -0.0080(13) -0.0085(14)
    C23 0.0376(16) 0.0313(18) 0.0189(15) 0.0111(14) 0.0014(13) -0.0019(13)
    C22 0.0277(14) 0.0230(17) 0.0214(15) 0.0042(12) 0.0064(12) -0.0008(13)
    C4 0.0163(12) 0.0234(16) 0.0184(14) 0.0016(11) 0.0004(11) -0.0054(12)
    C6 0.0206(14) 0.0278(18) 0.0301(17) 0.0018(11) 0.0083(13) 0.0044(13)
    C3 0.0161(11) 0.0217(16) 0.0230(14) 0.0036(11) 0.0016(11) -0.0034(12)
    C2 0.0208(12) 0.0202(16) 0.0201(14) 0.0009(11) -0.0014(11) -0.0043(12)
    C5 0.0298(14) 0.0216(17) 0.0324(17) 0.0053(12) 0.0073(13) 0.0030(13)
_geom_special_details
;
All e.s.d.'s (except the e.s.d. in the dihedral angle between two l.s. planes)
are estimated using the full covariance matrix. The cell e.s.d.'s are taken
into account individually in the estimation of e.s.d.'s in distances, angles
and torsion angles; correlations between e.s.d.'s in cell parameters are only
used when they are defined by crystal symmetry. An approximate (isotropic)
treatment of cell e.s.d.'s is used for estimating e.s.d.'s involving l.s.
planes.
;
loop_
    _geom_bond_atom_site_label_1
    _geom_bond_atom_site_label_2
    _geom_bond_site_symmetry_2
    _geom_bond_distance
    _geom_bond_publ_flag
    Rh1 C1 . 1.792(3) ?
    Rh1 O3 . 2.0582(17) ?
    Rh1 O2 . 2.0912(18) ?
    Rh1 P1 . 2.2525(7) ?
    P1 C7 . 1.816(2) ?
    P1 C21 . 1.841(3) ?
    P1 C15 . 1.850(2) ?
    O1 C1 . 1.161(3) ?
    O3 C4 . 1.285(3) ?
    O2 C2 . 1.273(3) ?
    N1 C10 . 1.379(3) ?
    N1 C13 . 1.443(3) ?
    N1 C14 . 1.457(3) ?
    C7 C12 . 1.395(4) ?
    C7 C8 . 1.405(4) ?
    C8 C9 . 1.383(3) ?
    C8 H3 . 0.9500 ?
    C9 C10 . 1.407(4) ?
    C9 H4 . 0.9500 ?
    C10 C11 . 1.411(4) ?
    C13 H6A . 0.9800 ?
    C13 H6B . 0.9800 ?
    C13 H6C . 0.9800 ?
    C14 H7A . 0.9800 ?
    C14 H7B . 0.9800 ?
    C14 H7C . 0.9800 ?
    C11 C12 . 1.384(3) ?
    C11 H8 . 0.9500 ?
    C12 H9 . 0.9500 ?
    C15 C20 . 1.530(4) ?
    C15 C16 . 1.537(4) ?
    C15 H10 . 1.0000 ?
    C16 C17 . 1.534(3) ?
    C16 H11A . 0.9900 ?
    C16 H11B . 0.9900 ?
    C17 C18 . 1.523(4) ?
    C17 H12A . 0.9900 ?
    C17 H12B . 0.9900 ?
    C18 C19 . 1.515(4) ?
    C18 H13A . 0.9900 ?
    C18 H13B . 0.9900 ?
    C19 C20 . 1.537(3) ?
    C19 H14A . 0.9900 ?
    C19 H14B . 0.9900 ?
    C20 H15A . 0.9900 ?
    C20 H15B . 0.9900 ?
    C21 C26 . 1.543(3) ?
    C21 C22 . 1.544(3) ?
    C21 H16 . 1.0000 ?
    C26 C25 . 1.528(4) ?
    C26 H17A . 0.9900 ?
    C26 H17B . 0.9900 ?
    C25 C24 . 1.528(4) ?
    C25 H18A . 0.9900 ?
    C25 H18B . 0.9900 ?
    C24 C23 . 1.531(4) ?
    C24 H19A . 0.9900 ?
    C24 H19B . 0.9900 ?
    C23 C22 . 1.513(4) ?
    C23 H20A . 0.9900 ?
    C23 H20B . 0.9900 ?
    C22 H21A . 0.9900 ?
    C22 H21B . 0.9900 ?
    C4 C3 . 1.380(4) ?
    C4 C6 . 1.512(4) ?
    C6 H23A . 0.9800 ?
    C6 H23B . 0.9800 ?
    C6 H23C . 0.9800 ?
    C3 C2 . 1.410(4) ?
    C3 H24 . 0.9500 ?
    C2 C5 . 1.495(4) ?
    C5 H26A . 0.9800 ?
    C5 H26B . 0.9800 ?
    C5 H26C . 0.9800 ?
loop_
    _geom_angle_atom_site_label_1
    _geom_angle_atom_site_label_2
    _geom_angle_atom_site_label_3
    _geom_angle_site_symmetry_1
    _geom_angle_site_symmetry_3
    _geom_angle
    _geom_angle_publ_flag
    C1 Rh1 O3 . . 178.64(10) ?
    C1 Rh1 O2 . . 92.36(10) ?
    O3 Rh1 O2 . . 88.76(7) ?
    C1 Rh1 P1 . . 89.59(9) ?
    O3 Rh1 P1 . . 89.36(5) ?
    O2 Rh1 P1 . . 175.54(5) ?
    C7 P1 C21 . . 105.34(11) ?
    C7 P1 C15 . . 105.57(11) ?
    C21 P1 C15 . . 104.66(12) ?
    C7 P1 Rh1 . . 118.21(9) ?
    C21 P1 Rh1 . . 111.40(9) ?
    C15 P1 Rh1 . . 110.63(9) ?
    C4 O3 Rh1 . . 126.32(17) ?
    C2 O2 Rh1 . . 126.39(16) ?
    C10 N1 C13 . . 120.6(2) ?
    C10 N1 C14 . . 120.8(2) ?
    C13 N1 C14 . . 118.6(2) ?
    O1 C1 Rh1 . . 179.9(3) ?
    C12 C7 C8 . . 117.0(2) ?
    C12 C7 P1 . . 120.35(19) ?
    C8 C7 P1 . . 122.6(2) ?
    C9 C8 C7 . . 121.6(2) ?
    C9 C8 H3 . . 119.2 ?
    C7 C8 H3 . . 119.2 ?
    C8 C9 C10 . . 121.1(2) ?
    C8 C9 H4 . . 119.4 ?
    C10 C9 H4 . . 119.4 ?
    N1 C10 C9 . . 121.9(2) ?
    N1 C10 C11 . . 120.7(2) ?
    C9 C10 C11 . . 117.4(2) ?
    N1 C13 H6A . . 109.5 ?
    N1 C13 H6B . . 109.5 ?
    H6A C13 H6B . . 109.5 ?
    N1 C13 H6C . . 109.5 ?
    H6A C13 H6C . . 109.5 ?
    H6B C13 H6C . . 109.5 ?
    N1 C14 H7A . . 109.5 ?
    N1 C14 H7B . . 109.5 ?
    H7A C14 H7B . . 109.5 ?
    N1 C14 H7C . . 109.5 ?
    H7A C14 H7C . . 109.5 ?
    H7B C14 H7C . . 109.5 ?
    C12 C11 C10 . . 120.6(2) ?
    C12 C11 H8 . . 119.7 ?
    C10 C11 H8 . . 119.7 ?
    C11 C12 C7 . . 122.2(2) ?
    C11 C12 H9 . . 118.9 ?
    C7 C12 H9 . . 118.9 ?
    C20 C15 C16 . . 110.3(2) ?
    C20 C15 P1 . . 116.72(17) ?
    C16 C15 P1 . . 110.03(17) ?
    C20 C15 H10 . . 106.4 ?
    C16 C15 H10 . . 106.4 ?
    P1 C15 H10 . . 106.4 ?
    C17 C16 C15 . . 110.7(2) ?
    C17 C16 H11A . . 109.5 ?
    C15 C16 H11A . . 109.5 ?
    C17 C16 H11B . . 109.5 ?
    C15 C16 H11B . . 109.5 ?
    H11A C16 H11B . . 108.1 ?
    C18 C17 C16 . . 112.2(2) ?
    C18 C17 H12A . . 109.2 ?
    C16 C17 H12A . . 109.2 ?
    C18 C17 H12B . . 109.2 ?
    C16 C17 H12B . . 109.2 ?
    H12A C17 H12B . . 107.9 ?
    C19 C18 C17 . . 111.3(2) ?
    C19 C18 H13A . . 109.4 ?
    C17 C18 H13A . . 109.4 ?
    C19 C18 H13B . . 109.4 ?
    C17 C18 H13B . . 109.4 ?
    H13A C18 H13B . . 108.0 ?
    C18 C19 C20 . . 111.5(2) ?
    C18 C19 H14A . . 109.3 ?
    C20 C19 H14A . . 109.3 ?
    C18 C19 H14B . . 109.3 ?
    C20 C19 H14B . . 109.3 ?
    H14A C19 H14B . . 108.0 ?
    C15 C20 C19 . . 109.8(2) ?
    C15 C20 H15A . . 109.7 ?
    C19 C20 H15A . . 109.7 ?
    C15 C20 H15B . . 109.7 ?
    C19 C20 H15B . . 109.7 ?
    H15A C20 H15B . . 108.2 ?
    C26 C21 C22 . . 109.5(2) ?
    C26 C21 P1 . . 112.73(17) ?
    C22 C21 P1 . . 109.34(17) ?
    C26 C21 H16 . . 108.4 ?
    C22 C21 H16 . . 108.4 ?
    P1 C21 H16 . . 108.4 ?
    C25 C26 C21 . . 110.8(2) ?
    C25 C26 H17A . . 109.5 ?
    C21 C26 H17A . . 109.5 ?
    C25 C26 H17B . . 109.5 ?
    C21 C26 H17B . . 109.5 ?
    H17A C26 H17B . . 108.1 ?
    C26 C25 C24 . . 111.2(2) ?
    C26 C25 H18A . . 109.4 ?
    C24 C25 H18A . . 109.4 ?
    C26 C25 H18B . . 109.4 ?
    C24 C25 H18B . . 109.4 ?
    H18A C25 H18B . . 108.0 ?
    C25 C24 C23 . . 109.9(3) ?
    C25 C24 H19A . . 109.7 ?
    C23 C24 H19A . . 109.7 ?
    C25 C24 H19B . . 109.7 ?
    C23 C24 H19B . . 109.7 ?
    H19A C24 H19B . . 108.2 ?
    C22 C23 C24 . . 111.7(2) ?
    C22 C23 H20A . . 109.3 ?
    C24 C23 H20A . . 109.3 ?
    C22 C23 H20B . . 109.3 ?
    C24 C23 H20B . . 109.3 ?
    H20A C23 H20B . . 107.9 ?
    C23 C22 C21 . . 111.5(2) ?
    C23 C22 H21A . . 109.3 ?
    C21 C22 H21A . . 109.3 ?
    C23 C22 H21B . . 109.3 ?
    C21 C22 H21B . . 109.3 ?
    H21A C22 H21B . . 108.0 ?
    O3 C4 C3 . . 126.6(2) ?
    O3 C4 C6 . . 113.8(2) ?
    C3 C4 C6 . . 119.6(2) ?
    C4 C6 H23A . . 109.5 ?
    C4 C6 H23B . . 109.5 ?
    H23A C6 H23B . . 109.5 ?
    C4 C6 H23C . . 109.5 ?
    H23A C6 H23C . . 109.5 ?
    H23B C6 H23C . . 109.5 ?
    C4 C3 C2 . . 126.4(2) ?
    C4 C3 H24 . . 116.8 ?
    C2 C3 H24 . . 116.8 ?
    O2 C2 C3 . . 125.4(3) ?
    O2 C2 C5 . . 115.6(2) ?
    C3 C2 C5 . . 119.0(2) ?
    C2 C5 H26A . . 109.5 ?
    C2 C5 H26B . . 109.5 ?
    H26A C5 H26B . . 109.5 ?
    C2 C5 H26C . . 109.5 ?
    H26A C5 H26C . . 109.5 ?
    H26B C5 H26C . . 109.5 ?
loop_
    _geom_torsion_atom_site_label_1
    _geom_torsion_atom_site_label_2
    _geom_torsion_atom_site_label_3
    _geom_torsion_atom_site_label_4
    _geom_torsion_site_symmetry_1
    _geom_torsion_site_symmetry_2
    _geom_torsion_site_symmetry_3
    _geom_torsion_site_symmetry_4
    _geom_torsion
    _geom_torsion_publ_flag
    C1 Rh1 P1 C7 . . . . 36.35(13) ?
    O3 Rh1 P1 C7 . . . . -142.79(11) ?
    C1 Rh1 P1 C21 . . . . -85.84(12) ?
    O3 Rh1 P1 C21 . . . . 95.02(9) ?
    C1 Rh1 P1 C15 . . . . 158.19(13) ?
    O3 Rh1 P1 C15 . . . . -20.95(11) ?
    O2 Rh1 O3 C4 . . . . 0.2(2) ?
    P1 Rh1 O3 C4 . . . . -175.7(2) ?
    C1 Rh1 O2 C2 . . . . 179.1(2) ?
    O3 Rh1 O2 C2 . . . . -1.7(2) ?
    C21 P1 C7 C12 . . . . 152.7(2) ?
    C15 P1 C7 C12 . . . . -96.8(2) ?
    Rh1 P1 C7 C12 . . . . 27.5(2) ?
    C21 P1 C7 C8 . . . . -28.6(2) ?
    C15 P1 C7 C8 . . . . 81.8(2) ?
    Rh1 P1 C7 C8 . . . . -153.80(18) ?
    C12 C7 C8 C9 . . . . -2.0(4) ?
    P1 C7 C8 C9 . . . . 179.28(19) ?
    C7 C8 C9 C10 . . . . 0.6(4) ?
    C13 N1 C10 C9 . . . . -178.8(2) ?
    C14 N1 C10 C9 . . . . 2.9(4) ?
    C13 N1 C10 C11 . . . . 1.3(4) ?
    C14 N1 C10 C11 . . . . -177.0(2) ?
    C8 C9 C10 N1 . . . . -178.2(2) ?
    C8 C9 C10 C11 . . . . 1.7(4) ?
    N1 C10 C11 C12 . . . . 177.3(2) ?
    C9 C10 C11 C12 . . . . -2.6(4) ?
    C10 C11 C12 C7 . . . . 1.3(4) ?
    C8 C7 C12 C11 . . . . 1.1(4) ?
    P1 C7 C12 C11 . . . . 179.8(2) ?
    C7 P1 C15 C20 . . . . -69.8(2) ?
    C21 P1 C15 C20 . . . . 41.1(2) ?
    Rh1 P1 C15 C20 . . . . 161.20(17) ?
    C7 P1 C15 C16 . . . . 56.9(2) ?
    C21 P1 C15 C16 . . . . 167.77(18) ?
    Rh1 P1 C15 C16 . . . . -72.14(18) ?
    C20 C15 C16 C17 . . . . -56.8(3) ?
    P1 C15 C16 C17 . . . . 173.02(18) ?
    C15 C16 C17 C18 . . . . 54.4(3) ?
    C16 C17 C18 C19 . . . . -53.7(3) ?
    C17 C18 C19 C20 . . . . 55.4(3) ?
    C16 C15 C20 C19 . . . . 58.4(3) ?
    P1 C15 C20 C19 . . . . -175.11(18) ?
    C18 C19 C20 C15 . . . . -58.0(3) ?
    C7 P1 C21 C26 . . . . -63.5(2) ?
    C15 P1 C21 C26 . . . . -174.56(18) ?
    Rh1 P1 C21 C26 . . . . 65.87(19) ?
    C7 P1 C21 C22 . . . . 174.49(18) ?
    C15 P1 C21 C22 . . . . 63.4(2) ?
    Rh1 P1 C21 C22 . . . . -56.16(19) ?
    C22 C21 C26 C25 . . . . -56.4(3) ?
    P1 C21 C26 C25 . . . . -178.32(18) ?
    C21 C26 C25 C24 . . . . 58.0(3) ?
    C26 C25 C24 C23 . . . . -57.0(3) ?
    C25 C24 C23 C22 . . . . 56.4(3) ?
    C24 C23 C22 C21 . . . . -56.6(3) ?
    C26 C21 C22 C23 . . . . 55.9(3) ?
    P1 C21 C22 C23 . . . . 179.8(2) ?
    Rh1 O3 C4 C3 . . . . 2.1(4) ?
    Rh1 O3 C4 C6 . . . . -177.80(17) ?
    O3 C4 C3 C2 . . . . -3.6(5) ?
    C6 C4 C3 C2 . . . . 176.3(3) ?
    Rh1 O2 C2 C3 . . . . 1.0(4) ?
    Rh1 O2 C2 C5 . . . . -179.18(18) ?
    C4 C3 C2 O2 . . . . 1.9(5) ?
    C4 C3 C2 C5 . . . . -178.0(3) ?
_iucr_refine_instructions_details
;
TITL cu_11h0_wld23_0m in P2(1)/n
CELL  1.54178  12.6865  14.5220  14.0250   90.000   93.241   90.000
ZERR     4.00   0.0009   0.0011   0.0010    0.000    0.004    0.000
LATT   1
SYMM  1/2 - X, 1/2 + Y, 1/2 - Z
SFAC  C    H    N    O    P    RH
UNIT  104  156  4    12   4    4
MERG   2
OMIT    -4.00 130.10
FMAP   2
PLAN   15
SIZE     0.04   0.07   0.17
ACTA
BOND   $H
CONF
L.S.   4
TEMP  -173.13
WGHT    0.040800    0.630000
FVAR       0.12164
RH1   6    0.908529    0.744727    0.325453    11.00000    0.01554    0.01623 =
         0.01817    0.00093    0.00311    0.00170
P1    5    0.831694    0.874254    0.266824    11.00000    0.01580    0.01660 =
         0.01866    0.00042    0.00309    0.00168
O1    4    0.726236    0.714561    0.443657    11.00000    0.02947    0.03101 =
         0.03263   -0.00004    0.01582   -0.00465
O3    4    1.035379    0.769151    0.243779    11.00000    0.02072    0.02067 =
         0.02704    0.00598    0.00534    0.00512
O2    4    0.978757    0.620281    0.369110    11.00000    0.01886    0.01905 =
         0.02459    0.00069    0.00227    0.00227
N1    3    0.585058    1.101317    0.538119    11.00000    0.02474    0.02666 =
         0.02099   -0.00280    0.00350    0.00639
C1    1    0.797892    0.726335    0.397146    11.00000    0.02724    0.01270 =
         0.02574    0.00125   -0.00021    0.00400
C7    1    0.757210    0.944345    0.346541    11.00000    0.01457    0.01711 =
         0.02088   -0.00117    0.00317   -0.00227
C8    1    0.674279    1.002263    0.313604    11.00000    0.01864    0.01803 =
         0.01908    0.00221    0.00082   -0.00153
AFIX  43
H3    2    0.656493    1.005799    0.246992    11.00000   -1.20000
AFIX   0
C9    1    0.617892    1.054254    0.375734    11.00000    0.01562    0.01532 =
         0.02527    0.00118    0.00093    0.00000
AFIX  43
H4    2    0.561783    1.092236    0.351098    11.00000   -1.20000
AFIX   0
C10   1    0.642206    1.051858    0.474804    11.00000    0.01669    0.01211 =
         0.02413   -0.00110    0.00405   -0.00296
C13   1    0.613195    1.098795    0.639199    11.00000    0.03494    0.02650 =
         0.02244   -0.00310    0.00788    0.00254
AFIX 137
H6A   2    0.604947    1.035912    0.663016    11.00000   -1.50000
H6B   2    0.566985    1.140424    0.672654    11.00000   -1.50000
H6C   2    0.686768    1.118337    0.650592    11.00000   -1.50000
AFIX   0
C14   1    0.493317    1.155113    0.504738    11.00000    0.02079    0.02188 =
         0.03176    0.00004    0.00966    0.00293
AFIX 137
H7A   2    0.516641    1.210160    0.471432    11.00000   -1.50000
H7B   2    0.453444    1.173564    0.559451    11.00000   -1.50000
H7C   2    0.448156    1.117803    0.460875    11.00000   -1.50000
AFIX   0
C11   1    0.728017    0.996363    0.507802    11.00000    0.02122    0.01999 =
         0.01806   -0.00041   -0.00062    0.00026
AFIX  43
H8    2    0.748558    0.995079    0.573986    11.00000   -1.20000
AFIX   0
C12   1    0.782507    0.943799    0.444614    11.00000    0.01476    0.01720 =
         0.02461    0.00176    0.00074    0.00057
AFIX  43
H9    2    0.839041    0.906077    0.468856    11.00000   -1.20000
AFIX   0
C15   1    0.931388    0.952269    0.219341    11.00000    0.01779    0.01869 =
         0.02184   -0.00012    0.00289    0.00053
AFIX  13
H10   2    0.979761    0.912659    0.183173    11.00000   -1.20000
AFIX   0
C16   1    0.999328    0.995229    0.302017    11.00000    0.02046    0.02624 =
         0.02718    0.00457   -0.00140   -0.00334
AFIX  23
H11A  2    0.955038    1.036191    0.339548    11.00000   -1.20000
H11B  2    1.027782    0.945908    0.344876    11.00000   -1.20000
AFIX   0
C17   1    1.090873    1.050630    0.263874    11.00000    0.01948    0.02971 =
         0.03503    0.00356    0.00022   -0.00516
AFIX  23
H12A  2    1.130035    1.081583    0.317883    11.00000   -1.20000
H12B  2    1.140133    1.007987    0.233928    11.00000   -1.20000
AFIX   0
C18   1    1.052831    1.122671    0.190927    11.00000    0.02159    0.02133 =
         0.03362    0.00388    0.00686   -0.00351
AFIX  23
H13A  2    1.012241    1.170689    0.223012    11.00000   -1.20000
H13B  2    1.114563    1.152552    0.163799    11.00000   -1.20000
AFIX   0
C19   1    0.983913    1.079863    0.111072    11.00000    0.02559    0.02377 =
         0.02687    0.00881    0.00609    0.00106
AFIX  23
H14A  2    1.026866    1.037120    0.074292    11.00000   -1.20000
H14B  2    0.956798    1.128857    0.067148    11.00000   -1.20000
AFIX   0
C20   1    0.890447    1.027134    0.149949    11.00000    0.02207    0.02153 =
         0.02647    0.00231    0.00250   -0.00084
AFIX  23
H15A  2    0.844616    1.070313    0.183251    11.00000   -1.20000
H15B  2    0.847881    0.998713    0.096402    11.00000   -1.20000
AFIX   0
C21   1    0.739752    0.849419    0.163749    11.00000    0.01969    0.01834 =
         0.01912   -0.00092    0.00439    0.00206
AFIX  13
H16   2    0.713574    0.909230    0.136152    11.00000   -1.20000
AFIX   0
C26   1    0.643653    0.791964    0.190918    11.00000    0.02173    0.02570 =
         0.02214   -0.00148    0.00192   -0.00104
AFIX  23
H17A  2    0.668300    0.733604    0.221086    11.00000   -1.20000
H17B  2    0.603578    0.826417    0.237861    11.00000   -1.20000
AFIX   0
C25   1    0.571518    0.770751    0.102735    11.00000    0.02290    0.02844 =
         0.02756   -0.00251   -0.00341    0.00236
AFIX  23
H18A  2    0.543150    0.829035    0.075127    11.00000   -1.20000
H18B  2    0.511188    0.732951    0.121610    11.00000   -1.20000
AFIX   0
C24   1    0.630991    0.719139    0.027501    11.00000    0.03260    0.02956 =
         0.02586   -0.00847   -0.00804    0.00534
AFIX  23
H19A  2    0.583519    0.708468   -0.029904    11.00000   -1.20000
H19B  2    0.654516    0.658522    0.053032    11.00000   -1.20000
AFIX   0
C23   1    0.726880    0.775427    0.000397    11.00000    0.03757    0.03127 =
         0.01889   -0.00189    0.00138    0.01106
AFIX  23
H20A  2    0.766736    0.740202   -0.046111    11.00000   -1.20000
H20B  2    0.702461    0.833421   -0.030693    11.00000   -1.20000
AFIX   0
C22   1    0.799119    0.797830    0.086851    11.00000    0.02770    0.02301 =
         0.02140   -0.00081    0.00635    0.00416
AFIX  23
H21A  2    0.858386    0.836367    0.066955    11.00000   -1.20000
H21B  2    0.829019    0.740039    0.114318    11.00000   -1.20000
AFIX   0
C4    1    1.115530    0.716137    0.235833    11.00000    0.01630    0.02345 =
         0.01840   -0.00545    0.00036    0.00157
C6    1    1.197906    0.755000    0.173167    11.00000    0.02058    0.02784 =
         0.03008    0.00442    0.00829    0.00177
AFIX 137
H23A  2    1.172898    0.813665    0.145761    11.00000   -1.50000
H23B  2    1.210322    0.711466    0.121601    11.00000   -1.50000
H23C  2    1.263880    0.765052    0.211529    11.00000   -1.50000
AFIX   0
C3    1    1.131420    0.631036    0.278030    11.00000    0.01608    0.02171 =
         0.02305   -0.00336    0.00160    0.00356
AFIX  43
H24   2    1.192941    0.598326    0.262361    11.00000   -1.20000
AFIX   0
C2    1    1.065396    0.587852    0.342077    11.00000    0.02081    0.02024 =
         0.02012   -0.00432   -0.00138    0.00094
C5    1    1.097159    0.496419    0.383426    11.00000    0.02983    0.02159 =
         0.03237    0.00301    0.00726    0.00529
AFIX 137
H26A  2    1.091003    0.497685    0.452753    11.00000   -1.50000
H26B  2    1.170423    0.483227    0.369342    11.00000   -1.50000
H26C  2    1.050870    0.448413    0.355287    11.00000   -1.50000
HKLF    4  1.0  1.00  0.00  0.00  0.00  1.00  0.00  0.00  0.00  1.00
REM  cu_11h0_wld23_0m in P2(1)/n
REM R1 =  0.0293 for   3693 Fo > 4sig(Fo)  and  0.0366 for all   4303 data
REM    293 parameters refined using      0 restraints
END
WGHT      0.0408      0.6300
REM Highest difference peak  0.486,  deepest hole -0.705,  1-sigma level  0.084
Q1    1   0.8578  0.8263  0.2977  11.00000  0.05    0.49
Q2    1   0.8612  0.7489  0.4063  11.00000  0.05    0.46
Q3    1   0.8325  0.7210  0.2571  11.00000  0.05    0.41
Q4    1   0.8329  0.7816  0.2577  11.00000  0.05    0.40
Q5    1   0.8577  0.7600  0.2476  11.00000  0.05    0.40
Q6    1   0.9410  0.7481  0.3835  11.00000  0.05    0.38
Q7    1   1.1728  0.7701  0.1016  11.00000  0.05    0.36
Q8    1   0.8756  0.6630  0.3026  11.00000  0.05    0.35
Q9    1   0.9684  0.7324  0.2538  11.00000  0.05    0.34
Q10   1   0.6940  0.8159  0.1779  11.00000  0.05    0.33
Q11   1   0.6775  0.7469  0.0127  11.00000  0.05    0.32
Q12   1   0.9213  0.8202  0.3342  11.00000  0.05    0.32
Q13   1   0.7839  0.7327  0.4442  11.00000  0.05    0.32
Q14   1   0.7610  0.8241  0.1365  11.00000  0.05    0.31
Q15   1   1.0775  0.5886  0.2891  11.00000  0.05    0.31
;
