# Supplementary material for: (Acetyl­acetonato-κ2 O,O′)carbon­yl{dicyclo­hex­yl[4-(dimethyl­amino)­phen­yl]phosphane-κP}rhodium(I)
Source: Acta Crystallogr Sect E Struct Rep Online. 2011 Nov 30;67(Pt 12):m1874. doi: 10.1107/S1600536811050483 (PMC3238760; doi:10.1107/S1600536811050483)
Supplement: Supplementary file 2 [file e-67-m1874-Isup2.hkl]

#
# h,k,l, Fc-squared, Fo-squared, sigma(Fo-squared) and status flag
#
data_I
_shelx_title ' cu_11h0_wld23_0m in P2(1)/n'
_shelx_refln_list_code          4
_shelx_F_calc_maximum      259.41
_exptl_crystal_F_000      1144.00
_reflns_d_resolution_high  0.8504
 
loop_
 _symmetry_equiv_pos_as_xyz
 'x, y, z'
 '-x+1/2, y+1/2, -z+1/2'
 '-x, -y, -z'
 'x-1/2, -y-1/2, z-1/2'
 
_cell_length_a    12.6865
_cell_length_b    14.5220
_cell_length_c    14.0250
_cell_angle_alpha  90.000
_cell_angle_beta   93.241
_cell_angle_gamma  90.000
 
_shelx_F_squared_multiplier     1.000
 
loop_
 _refln_index_h
 _refln_index_k
 _refln_index_l
 _refln_F_squared_calc
 _refln_F_squared_meas
 _refln_F_squared_sigma
 _refln_observed_status
   2   0   0     3405.16     3451.56     70.18 o
   4   0   0     9561.70     9359.75    247.60 o
   6   0   0    15059.17    14896.88    431.89 o
   8   0   0      133.03      179.52     16.36 o
  10   0   0     6545.18     6882.87    131.45 o
  12   0   0     5299.83     5571.35    145.17 o
  14   0   0      103.10       74.21     18.06 o
   1   1   0      487.41      503.70     11.21 o
   2   1   0    15412.56    15739.04    230.14 o
   3   1   0     1387.27     1431.30     24.19 o
   4   1   0     7747.15     7630.40    133.92 o
   5   1   0     2829.40     2899.91     80.99 o
   6   1   0     1724.67     1759.20     63.21 o
   7   1   0        5.65       10.80     10.00 o
   8   1   0     9056.80     9284.51    119.45 o
   9   1   0      489.39      531.18     19.35 o
  10   1   0     7815.86     8203.01    110.88 o
  11   1   0      105.44      107.25      8.82 o
  12   1   0     3684.37     3750.26     80.78 o
  13   1   0       60.86       54.81     15.91 o
  14   1   0     4681.70     4237.17     90.82 o
   0   2   0    23642.50    22976.64    740.07 o
   1   2   0     8283.04     7653.61    181.62 o
   2   2   0       32.92       42.60      6.88 o
   3   2   0     2472.06     2586.35     40.13 o
   4   2   0     2614.40     2581.58     42.66 o
   5   2   0       38.69       12.56      8.84 o
   6   2   0     9368.40     8877.02    161.09 o
   7   2   0      621.12      550.91     20.45 o
   8   2   0      879.73      885.45     29.09 o
   9   2   0       14.62       22.58     10.04 o
  10   2   0     4716.85     5030.78     69.03 o
  11   2   0     2227.66     2262.26     36.38 o
  12   2   0      836.35      923.92     65.87 o
  13   2   0       16.96       35.73     14.87 o
  14   2   0       45.75       29.99     12.00 o
   1   3   0     4095.94     3831.67     59.50 o
   2   3   0     1918.20     2156.47     36.29 o
   3   3   0     7807.65     8057.71    100.65 o
   4   3   0     7861.03     7733.31     96.21 o
   5   3   0      831.96      826.78     18.15 o
   6   3   0     1928.64     1876.81     47.39 o
   7   3   0        4.03       24.20      9.12 o
   8   3   0    10614.26    11107.61    127.67 o
   9   3   0     2635.87     2661.00     52.81 o
  10   3   0     2589.10     2676.77     43.92 o
  11   3   0       57.01       61.65      9.63 o
  12   3   0     2521.90     2457.14     64.90 o
  13   3   0       94.41      102.09     19.11 o
  14   3   0     1742.28     1599.97     47.05 o
   0   4   0    50351.01    46904.51    801.67 o
   1   4   0        1.94        4.58      7.17 o
   2   4   0      154.77      214.37     12.32 o
   3   4   0     1418.38     1689.78     30.21 o
   4   4   0     5714.68     5791.78     75.50 o
   5   4   0     3424.71     3769.80     52.03 o
   6   4   0    22561.44    21756.68    300.98 o
   7   4   0        5.97       -2.36      9.42 o
   8   4   0        1.00        7.65     11.75 o
   9   4   0      776.06      839.07     33.98 o
  10   4   0     9484.87     9777.67    133.88 o
  11   4   0      314.76      289.06     14.94 o
  12   4   0      890.58      871.48     39.32 o
  13   4   0        5.19       18.26     14.73 o
  14   4   0        1.23        4.17     26.95 o
   1   5   0       27.18       60.19     11.95 o
   2   5   0    13213.93    12746.36    177.67 o
   3   5   0     3361.00     3308.31     52.84 o
   4   5   0     8758.32     8703.03    115.54 o
   5   5   0        2.99        0.13      7.90 o
   6   5   0     4051.24     3912.07     66.39 o
   7   5   0       24.33        3.84      9.62 o
   8   5   0    17365.00    17207.69    208.97 o
   9   5   0      486.85      507.67     18.35 o
  10   5   0      809.96      834.09     28.17 o
  11   5   0      371.39      374.29     24.24 o
  12   5   0      502.64      461.04     39.53 o
  13   5   0      222.13      198.88     26.83 o
   0   6   0    36635.34    36355.76   1067.73 o
   1   6   0     3015.87     2784.84     81.49 o
   2   6   0     4657.00     4512.10     84.70 o
   3   6   0      664.06      771.99     25.01 o
   4   6   0     6624.16     6745.94     97.45 o
   5   6   0     2158.77     2236.37     36.29 o
   6   6   0    15294.60    14783.63    168.34 o
   7   6   0      282.84      332.59     16.25 o
   8   6   0     1077.24     1205.65     25.34 o
   9   6   0       59.65       47.36     11.31 o
  10   6   0     3879.83     3873.60     63.53 o
  11   6   0       59.29       45.35     10.34 o
  12   6   0     1076.64     1031.27     45.70 o
  13   6   0      222.57      216.50     69.36 o
   1   7   0      187.78      176.95     33.00 o
   2   7   0    11860.84    10531.31    248.93 o
   3   7   0     1144.86      970.36     40.51 o
   4   7   0     5583.85     5221.92     78.45 o
   5   7   0     3620.30     3591.44     54.97 o
   6   7   0     1601.19     1544.19     25.06 o
   7   7   0       64.15       62.26     11.59 o
   8   7   0     4336.36     4356.44     62.94 o
   9   7   0      610.69      598.25     22.52 o
  10   7   0     2430.50     2356.38     44.93 o
  11   7   0      791.72      830.20     24.53 o
  12   7   0     2520.47     2442.65     83.76 o
  13   7   0        1.23       88.43     98.47 o
   0   8   0    34675.94    37156.49   1109.14 o
   1   8   0     1719.41     1613.12     74.41 o
   2   8   0     2611.49     2753.44     89.47 o
   3   8   0      172.92      172.54     24.61 o
   4   8   0     4094.02     3876.60     72.50 o
   5   8   0     1696.78     1671.60     34.90 o
   6   8   0     1801.24     1709.62     39.82 o
   7   8   0      225.86      220.65     19.50 o
   8   8   0      957.70     1065.78     31.51 o
   9   8   0       59.27       56.67     15.16 o
  10   8   0     3467.46     3455.73     61.41 o
  11   8   0      128.32      130.36     13.34 o
  12   8   0     4537.56     4086.13    192.04 o
  13   8   0      702.85      553.66    371.74 o
   1   9   0     1647.37     1673.87     65.08 o
   2   9   0    11596.37    11343.74    208.89 o
   3   9   0      168.18      182.44     24.43 o
   4   9   0     4203.95     4270.65     85.86 o
   5   9   0     2780.99     2790.72     60.51 o
   6   9   0      422.79      368.33     22.96 o
   7   9   0     3367.54     3316.95     65.94 o
   8   9   0     2230.80     2194.26     51.08 o
   9   9   0     1073.14     1042.15     41.43 o
  10   9   0     3002.01     2901.83     58.47 o
  11   9   0      580.04      557.17     49.90 o
  12   9   0      663.03      667.94    159.11 o
   0  10   0     7458.46     7243.45    182.08 o
   1  10   0       90.58      100.96     23.69 o
   2  10   0     1049.63     1071.62     55.17 o
   3  10   0      567.17      627.48     40.23 o
   4  10   0     2162.72     2250.57     64.29 o
   5  10   0     1768.82     1730.66     53.49 o
   6  10   0     6434.60     6572.52    119.93 o
   7  10   0      931.40      951.03     42.20 o
   8  10   0       15.44       17.04     12.32 o
   9  10   0      351.24      356.51     35.08 o
  10  10   0     1773.65     1853.83     45.12 o
  11  10   0      884.36      912.98     42.94 o
  12  10   0     1654.85     1270.00    234.53 o
   1  11   0       15.54       13.07     25.31 o
   2  11   0     4786.94     4792.60    113.63 o
   3  11   0      204.29      295.07     31.93 o
   4  11   0     3922.23     3948.11    114.79 o
   5  11   0      552.22      632.59     42.35 o
   6  11   0     3068.76     3251.76     94.66 o
   7  11   0      327.37      258.47     27.68 o
   8  11   0     7935.35     7832.43    135.48 o
   9  11   0     1550.99     1518.98     42.65 o
  10  11   0       72.16       76.75     15.42 o
  11  11   0      166.86      116.38     49.06 o
   0  12   0     1063.74      866.33    151.07 o
   1  12   0       30.32       24.54     26.16 o
   2  12   0     2603.92     2588.69     79.88 o
   3  12   0      580.70      699.61     50.82 o
   4  12   0      347.96      386.58     33.50 o
   5  12   0       66.33       95.03     27.15 o
   6  12   0     5249.22     5654.56    124.07 o
   7  12   0       42.34       49.12     23.97 o
   8  12   0       63.09       36.92     19.49 o
   9  12   0      215.30      206.76     20.12 o
  10  12   0     4318.81     4113.60    200.40 o
   1  13   0     1299.44     1402.12     79.09 o
   2  13   0     2143.57     2216.96     80.28 o
   3  13   0     1626.89     1600.07     98.79 o
   4  13   0     4027.64     4243.77    143.25 o
   5  13   0      700.39      731.43     57.99 o
   6  13   0     1848.79     1920.86     66.39 o
   7  13   0     2245.08     2198.18     64.29 o
   8  13   0     3665.83     3711.81     83.34 o
   9  13   0        2.09      -22.20     34.88 o
   0  14   0      741.01      784.04    152.75 o
   1  14   0     2923.40     2742.96    193.62 o
   2  14   0     2059.57     2056.77    110.25 o
   3  14   0     1060.93     1355.94    109.62 o
   4  14   0     2774.50     3100.44    115.61 o
   5  14   0       12.55      -38.97     28.62 o
   6  14   0     3412.11     3594.01    119.77 o
   7  14   0       15.48       18.11     29.55 o
   8  14   0      577.21      575.69     71.70 o
   1  15   0     1031.95      721.75    101.71 o
   2  15   0     9398.18     9667.53    434.81 o
   3  15   0      124.15      130.82     45.20 o
   4  15   0     2238.56     2110.96     87.29 o
   5  15   0      124.99      151.10     35.16 o
   6  15   0      127.60       72.11     36.72 o
   7  15   0      818.31      544.09     96.65 o
   1  16   0      831.58      696.41    232.84 o
   2  16   0      109.43       95.25     61.95 o
   3  16   0      955.75      832.13    133.37 o
   4  16   0     1229.38     1032.64    102.57 o
   5  16   0       69.63      100.71     73.67 o
 -13   0   1    10034.82     9688.67    352.37 o
 -11   0   1       22.63       14.65     16.10 o
  -9   0   1     3493.21     3480.32     57.90 o
  -7   0   1     7397.48     7249.71    153.15 o
  -5   0   1     4395.33     4300.59    140.53 o
  -1   0   1    43043.51    44099.29   1105.97 o
   1   0   1    24018.13    23251.22    511.37 o
   3   0   1     2924.44     2825.78     64.06 o
   5   0   1     3486.59     3305.47     80.83 o
   7   0   1       20.62       17.09     17.22 o
   9   0   1     4767.40     4649.41     95.63 o
  11   0   1     3554.09     3529.56     86.91 o
  13   0   1     4167.54     3745.36    180.28 o
 -14   1   1      121.63      109.93     13.82 o
 -13   1   1     1279.26     1174.92     29.93 o
 -12   1   1       10.20        9.47     10.09 o
 -11   1   1     4192.65     4233.22    110.07 o
 -10   1   1      255.95      246.99     12.27 o
  -9   1   1     3529.74     3482.27     41.47 o
  -8   1   1      156.19      163.17      8.76 o
  -7   1   1     1541.76     1620.94     33.29 o
  -6   1   1       43.16       46.78     15.56 o
  -5   1   1    10337.95    10031.26    188.66 o
  -4   1   1      386.15      402.55     44.13 o
  -3   1   1     4541.79     4578.22    134.92 o
  -2   1   1        3.02      -17.61      8.81 o
  -1   1   1    29935.25    30309.73    438.57 o
   0   1   1     2036.90     1986.37     39.54 o
   1   1   1    30150.38    28583.21    717.40 o
   2   1   1    12873.80    12842.32    183.36 o
   3   1   1     2816.70     2866.08     46.07 o
   4   1   1        2.68        4.16      7.67 o
   5   1   1     1284.73     1146.31     22.63 o
   6   1   1       21.12       21.07      6.67 o
   7   1   1     5333.96     5146.09     81.40 o
   8   1   1      348.25      428.42     18.29 o
   9   1   1      192.86      182.65     14.29 o
  10   1   1       76.63       81.88     12.89 o
  11   1   1     9397.95     9339.52    120.41 o
  12   1   1       79.09       84.81     13.51 o
  13   1   1     1952.77     1845.53     46.14 o
  14   1   1       11.63       -3.25     12.15 o
 -14   2   1      288.92      284.03     16.28 o
 -13   2   1     3866.44     3726.75     96.11 o
 -12   2   1     2086.94     2029.05     49.41 o
 -11   2   1      224.48      225.66     35.55 o
 -10   2   1      508.80      497.79     15.00 o
  -9   2   1     6418.56     6510.03     72.41 o
  -8   2   1        8.80       11.02      6.64 o
  -7   2   1    12467.68    12749.69    172.13 o
  -6   2   1     1162.52     1101.54     37.33 o
  -5   2   1     5330.80     5679.88    125.85 o
  -4   2   1      233.83      284.68     16.72 o
  -3   2   1     7926.68     7629.00    126.05 o
  -2   2   1    25254.74    25825.52    330.79 o
  -1   2   1    28775.55    28845.69    396.54 o
   0   2   1       10.24        7.52      6.83 o
   1   2   1     1737.71     1638.21     35.59 o
   2   2   1     1484.65     1457.64     26.62 o
   3   2   1    32716.30    32186.45    420.07 o
   4   2   1        7.15       -0.90      8.27 o
   5   2   1    14239.87    14271.28    184.96 o
   6   2   1      145.94      121.13      8.51 o
   7   2   1     6497.45     6354.45     96.43 o
   8   2   1     1936.68     2003.25     37.92 o
   9   2   1    11598.66    12038.57    137.04 o
  10   2   1      362.88      352.88     17.70 o
  11   2   1     1265.50     1251.68     36.81 o
  12   2   1      204.38      186.63     12.82 o
  13   2   1     1224.57     1148.94     36.24 o
  14   2   1       31.29       24.83     14.51 o
 -14   3   1       61.45       57.48      9.13 o
 -13   3   1      722.92      666.10     33.96 o
 -12   3   1      142.91      161.17     17.34 o
 -11   3   1     5603.52     5776.24    117.84 o
 -10   3   1       78.26       83.29      7.93 o
  -9   3   1    14720.46    14796.92    174.83 o
  -8   3   1      445.21      479.37     14.47 o
  -7   3   1      864.08      827.74     21.46 o
  -6   3   1       70.33      119.72     15.45 o
  -5   3   1    15697.10    15417.37    279.72 o
  -4   3   1    18197.23    19211.29    286.66 o
  -3   3   1     7773.62     7848.62     99.36 o
  -2   3   1    10559.56    10732.89    144.01 o
  -1   3   1     6845.11     6835.33     94.44 o
   0   3   1     6342.25     6323.99    105.59 o
   1   3   1    28645.15    26003.10    427.12 o
   2   3   1     5498.49     5555.92     80.18 o
   3   3   1     9461.12     9419.28    125.40 o
   4   3   1      586.10      493.82     17.47 o
   5   3   1    12829.82    12883.58    163.29 o
   6   3   1     1526.24     1775.18     29.44 o
   7   3   1    17912.31    17753.71    248.51 o
   8   3   1      658.81      713.59     26.84 o
   9   3   1       81.95       81.86     13.89 o
  10   3   1      827.84      801.63     40.98 o
  11   3   1     4928.13     4986.18     74.98 o
  12   3   1        9.56        0.57     10.01 o
  13   3   1      149.11      139.99     22.54 o
  14   3   1       12.08       17.03     82.08 o
 -14   4   1        8.05        1.84     16.42 o
 -13   4   1      952.47      967.80     47.70 o
 -12   4   1       24.79       25.24     18.37 o
 -11   4   1     2421.12     2471.31     81.13 o
 -10   4   1        9.06       11.65      8.09 o
  -9   4   1     4031.28     4291.28     63.22 o
  -8   4   1      179.78      213.95     14.01 o
  -7   4   1    20056.92    20309.47    260.90 o
  -6   4   1        4.05       11.79     10.35 o
  -5   4   1     4406.66     4578.04     81.98 o
  -4   4   1       42.82       68.75      7.73 o
  -3   4   1    29040.24    29488.74    358.92 o
  -2   4   1    10241.26    10509.75    138.40 o
  -1   4   1    28454.38    27889.70    396.37 o
   0   4   1      397.91      437.03     21.54 o
   1   4   1     1093.65      993.02     25.96 o
   2   4   1     2795.86     2607.89     43.28 o
   3   4   1    18013.49    17662.60    220.91 o
   4   4   1       67.26       87.77     10.17 o
   5   4   1    13570.96    13653.76    167.82 o
   6   4   1     1998.35     2019.59     32.86 o
   7   4   1     5353.85     5100.88     74.93 o
   8   4   1       22.90       23.74     10.04 o
   9   4   1    10881.60    11128.94    122.52 o
  10   4   1      352.90      348.61     18.04 o
  11   4   1     2090.10     1972.57     37.12 o
  12   4   1      321.05      329.99     24.72 o
  13   4   1       29.67       21.44     18.12 o
  14   4   1       19.24      -22.14     76.63 o
 -14   5   1      268.06       97.89     84.49 o
 -13   5   1      335.44      283.15     33.95 o
 -12   5   1       12.81       27.13     19.59 o
 -11   5   1     1324.53     1425.15     31.61 o
 -10   5   1      135.19      119.13     12.37 o
  -9   5   1     9065.88     8947.77    117.01 o
  -8   5   1       49.10       27.50      9.59 o
  -7   5   1     2192.79     2176.02     38.27 o
  -6   5   1     2026.33     1962.32     38.17 o
  -5   5   1    15835.36    15653.53    193.50 o
  -4   5   1     3187.63     3620.58     51.38 o
  -3   5   1       95.19      117.53     10.73 o
  -2   5   1      493.45      496.55     20.71 o
  -1   5   1     2951.85     2653.39     43.93 o
   0   5   1     3083.46     2977.19     50.83 o
   1   5   1    26867.59    25504.64    359.76 o
   2   5   1    12319.32    12373.96    168.04 o
   3   5   1      345.60      276.39     15.54 o
   4   5   1      369.23      350.37     18.98 o
   5   5   1     3320.62     3031.41     47.90 o
   6   5   1     1702.55     1847.16     31.54 o
   7   5   1    19126.04    18054.14    250.86 o
   8   5   1     1088.38     1090.67     25.61 o
   9   5   1        1.92       20.42     13.69 o
  10   5   1     2328.44     2253.56     39.28 o
  11   5   1     2410.41     2415.09     55.22 o
  12   5   1       10.81        4.77     12.07 o
  13   5   1     1385.76     1285.52     61.81 o
  14   5   1      344.28      105.67    148.36 o
 -13   6   1     4070.53     3495.71    104.76 o
 -12   6   1      258.02      263.18     24.68 o
 -11   6   1      646.52      678.61     33.26 o
 -10   6   1     3286.82     3143.95     51.13 o
  -9   6   1     2122.80     2083.82     39.21 o
  -8   6   1      137.25      140.78     12.69 o
  -7   6   1    13348.81    13191.28    147.88 o
  -6   6   1      156.00      168.53     12.11 o
  -5   6   1        9.01       29.11      7.95 o
  -4   6   1     5398.79     5382.13     76.82 o
  -3   6   1     7595.36     6997.08    100.33 o
  -2   6   1     2328.29     2269.29     44.45 o
  -1   6   1     7595.95     7098.41    145.96 o
   0   6   1      806.02      709.16     46.80 o
   1   6   1       28.98       26.20     26.81 o
   2   6   1     1729.14     1827.05     52.62 o
   3   6   1    12794.94    11962.15    211.13 o
   4   6   1     3380.30     3197.26     57.80 o
   5   6   1     2005.41     1982.60     38.53 o
   6   6   1      245.98      248.50     11.50 o
   7   6   1     1440.02     1352.07     26.47 o
   8   6   1       54.42       62.33     12.74 o
   9   6   1     5952.33     6028.35     79.84 o
  10   6   1       11.40        2.92     12.27 o
  11   6   1      412.93      413.29     21.17 o
  12   6   1     1948.76     1927.08     44.31 o
  13   6   1      763.81      772.87     92.39 o
 -13   7   1       84.05      115.63     81.58 o
 -12   7   1      726.49      767.48     47.79 o
 -11   7   1     3789.54     3724.45     73.87 o
 -10   7   1       33.85       24.09     11.17 o
  -9   7   1     1716.96     1698.13     33.00 o
  -8   7   1      278.83      327.61     17.68 o
  -7   7   1      950.48     1047.54     24.11 o
  -6   7   1      859.09      818.15     24.03 o
  -5   7   1     3849.42     3528.06     45.50 o
  -4   7   1     2533.20     2476.40     41.62 o
  -3   7   1     5585.95     5294.04     89.64 o
  -2   7   1     1200.08     1082.31     47.30 o
  -1   7   1     9987.04    10613.60    247.37 o
   0   7   1      959.53     1044.16     77.83 o
   1   7   1    21028.09    22356.47    524.82 o
   2   7   1     4544.56     4481.05    137.10 o
   3   7   1       43.22       29.25     27.19 o
   4   7   1     1651.37     1805.23     44.01 o
   5   7   1     5701.61     5624.61     79.96 o
   6   7   1      799.77      777.96     26.51 o
   7   7   1     2004.36     1906.58     42.88 o
   8   7   1      319.45      325.07     20.71 o
   9   7   1        1.04       12.38     13.77 o
  10   7   1     1208.89     1212.12     33.47 o
  11   7   1     6243.99     6374.86    104.89 o
  12   7   1        0.52       -2.19     12.03 o
  13   7   1     1497.88     1308.80    168.97 o
 -12   8   1       59.57       52.12     39.08 o
 -11   8   1      329.91      336.98     29.99 o
 -10   8   1      120.11      140.49     14.93 o
  -9   8   1     3066.66     3023.82     52.40 o
  -8   8   1        1.51       -9.63     11.71 o
  -7   8   1      872.00      938.33     35.10 o
  -6   8   1       65.34       59.40     11.85 o
  -5   8   1     2906.57     2661.21     40.68 o
  -4   8   1      529.54      626.06     28.05 o
  -3   8   1     6937.79     6589.07    114.08 o
  -2   8   1       53.10       54.16     21.16 o
  -1   8   1    13787.78    13263.06    435.82 o
   0   8   1      939.34      912.26     57.48 o
   1   8   1      208.00      304.10     41.29 o
   2   8   1        9.23       35.38     24.16 o
   3   8   1     7225.92     6704.66    164.22 o
   4   8   1        9.84      -16.51     17.94 o
   5   8   1     1241.62     1289.74     35.53 o
   6   8   1     2389.25     2448.93     40.60 o
   7   8   1      572.63      594.11     26.08 o
   8   8   1       24.20       30.95     15.43 o
   9   8   1     7792.16     7799.14    110.06 o
  10   8   1      248.39      263.55     21.03 o
  11   8   1     2986.62     3015.33     59.47 o
  12   8   1      914.74      775.63     70.42 o
  13   8   1     4746.76     3512.61    431.22 o
 -12   9   1       15.60       -2.73     38.47 o
 -11   9   1     2740.57     2774.80     62.96 o
 -10   9   1       68.28       75.92     16.07 o
  -9   9   1     3188.95     3271.45     60.96 o
  -8   9   1       13.06       21.39     14.32 o
  -7   9   1       78.27       58.43     15.97 o
  -6   9   1      379.59      380.81     20.58 o
  -5   9   1     3381.70     3204.38     54.88 o
  -4   9   1     2313.98     2224.23     49.04 o
  -3   9   1     8707.18     8636.86    155.52 o
  -2   9   1       20.74       48.79     18.90 o
  -1   9   1     3707.30     3585.75     86.00 o
   0   9   1     3238.63     3336.69    104.28 o
   1   9   1    17327.85    18012.72    427.13 o
   2   9   1       59.65       72.25     23.44 o
   3   9   1      493.36      565.76     37.62 o
   4   9   1      659.55      677.93     38.73 o
   5   9   1     1698.69     1564.73     45.97 o
   6   9   1     2218.40     2061.53     50.62 o
   7   9   1     1874.08     1880.51     56.65 o
   8   9   1      117.38      118.30     19.69 o
   9   9   1      641.13      688.52     47.53 o
  10   9   1      283.68      257.94     22.74 o
  11   9   1     4661.63     4652.80     82.33 o
  12   9   1       24.65       19.10     43.85 o
 -12  10   1      598.87      361.60    147.34 o
 -11  10   1      159.90      163.55     20.20 o
 -10  10   1      675.87      690.79     30.31 o
  -9  10   1     1070.77     1121.84     39.09 o
  -8  10   1      693.17      793.94     46.37 o
  -7  10   1    18144.58    17966.81    258.52 o
  -6  10   1     2576.04     2599.66     75.81 o
  -5  10   1      210.92      252.71     23.86 o
  -4  10   1      944.65      990.92     43.53 o
  -3  10   1     4894.48     4818.54     98.01 o
  -2  10   1       35.46       53.44     21.90 o
  -1  10   1     6186.86     6111.12    116.14 o
   0  10   1      192.69      230.12     27.46 o
   1  10   1      787.70      787.41     40.54 o
   2  10   1      853.83      766.98     40.49 o
   3  10   1    10964.32    10670.33    208.42 o
   4  10   1        0.81       -3.02     21.13 o
   5  10   1     3265.05     3571.98     82.18 o
   6  10   1     2238.15     2379.78     68.87 o
   7  10   1      532.86      573.92     37.92 o
   8  10   1      523.99      530.27     38.95 o
   9  10   1     5055.28     5162.09     97.86 o
  10  10   1     1110.44     1130.53     37.63 o
  11  10   1      826.06      814.59     53.91 o
 -11  11   1      944.45      818.48     89.53 o
 -10  11   1      418.81      383.09     24.19 o
  -9  11   1     4215.50     4267.66     76.52 o
  -8  11   1     2066.71     2070.16     57.56 o
  -7  11   1     1181.10     1223.01     52.82 o
  -6  11   1      449.97      471.19     39.93 o
  -5  11   1     8720.94     9111.50    180.41 o
  -4  11   1     4786.96     4909.25     97.74 o
  -3  11   1     1990.96     1992.75     62.01 o
  -2  11   1      288.72      312.60     33.25 o
  -1  11   1     1302.02     1391.73     53.54 o
   0  11   1      611.86      535.09     36.79 o
   1  11   1     6415.77     5983.73    123.85 o
   2  11   1      660.47      702.25     45.18 o
   3  11   1      922.91      949.92     47.75 o
   4  11   1     2284.83     2441.39     67.68 o
   5  11   1     5406.29     5536.89    117.98 o
   6  11   1      869.74     1002.40     53.30 o
   7  11   1     5283.76     5375.82    125.47 o
   8  11   1      587.29      653.86     40.38 o
   9  11   1        0.40        0.12     17.31 o
  10  11   1       37.04       22.82     15.95 o
  11  11   1     1473.98     1444.38    122.34 o
 -10  12   1     2418.09     2063.67    141.60 o
  -9  12   1     1170.67     1131.23     34.46 o
  -8  12   1      203.75      211.11     22.03 o
  -7  12   1     7798.27     8286.06    161.18 o
  -6  12   1       17.26        2.93     21.96 o
  -5  12   1      428.39      498.92     39.88 o
  -4  12   1     3885.32     4033.46     86.25 o
  -3  12   1     3264.38     3448.66     93.32 o
  -2  12   1       15.13        0.69     23.94 o
  -1  12   1      914.21     1027.06     69.66 o
   0  12   1      397.89      487.77     44.32 o
   1  12   1      365.83      330.53     37.39 o
   2  12   1      432.81      376.61     44.61 o
   3  12   1     5929.71     6056.46    148.12 o
   4  12   1      538.31      406.04     56.84 o
   5  12   1     5395.58     5676.71    141.14 o
   6  12   1     1122.48     1290.47     75.71 o
   7  12   1      952.85     1115.34     76.60 o
   8  12   1        3.65       25.96     21.70 o
   9  12   1     2228.76     2127.60     54.34 o
  10  12   1      344.88      246.41     46.58 o
  -9  13   1      913.93      809.56    164.58 o
  -8  13   1      527.33      528.33     42.18 o
  -7  13   1      528.73      541.26     55.82 o
  -6  13   1      646.68      787.49     49.20 o
  -5  13   1     1743.71     1904.77     72.17 o
  -4  13   1      463.70      558.14     41.29 o
  -3  13   1      673.83      812.57     67.25 o
  -2  13   1     1693.71     1696.00    133.07 o
  -1  13   1      342.44      421.97     41.96 o
   0  13   1      468.89      507.33     61.31 o
   1  13   1     2664.68     2711.07    115.61 o
   2  13   1     2228.63     2280.17     92.78 o
   3  13   1     3057.15     3214.30    121.40 o
   4  13   1      182.35      286.68     50.81 o
   5  13   1     3606.71     3760.33    147.00 o
   6  13   1      698.29      719.20     89.20 o
   7  13   1     4247.61     4398.87    105.50 o
   8  13   1       72.66       75.24     25.42 o
   9  13   1        5.87        6.69     26.10 o
  -8  14   1       77.33       67.06     33.95 o
  -7  14   1     3510.98     3548.21     97.62 o
  -6  14   1      128.60      142.96     30.58 o
  -5  14   1       81.28       57.18     32.31 o
  -4  14   1      343.43      326.38     42.94 o
  -3  14   1     5839.01     5947.14    205.60 o
  -2  14   1     1134.68      899.54     99.63 o
  -1  14   1     1064.18     1179.05    106.76 o
   0  14   1     1413.19     1151.04    166.27 o
   1  14   1        1.04       71.64     88.54 o
   2  14   1       12.66      -28.84     42.51 o
   3  14   1     4265.94     4371.69    143.20 o
   4  14   1     1132.69     1027.79    103.52 o
   5  14   1      504.38      438.26     49.27 o
   6  14   1      575.40      587.98     56.98 o
   7  14   1      926.32      973.85    103.02 o
   8  14   1      706.36      715.35     62.70 o
  -7  15   1       18.78       56.10     61.51 o
  -6  15   1      142.87      115.29     34.41 o
  -5  15   1     2224.16     2193.00     85.81 o
  -4  15   1       11.60      -27.67     30.11 o
  -3  15   1     1792.48     1821.35    105.53 o
  -2  15   1      672.27      834.14     89.47 o
  -1  15   1     1406.76     1690.26    258.53 o
   0  15   1      368.54      496.78    135.18 o
   1  15   1     4901.32     4521.72    336.59 o
   2  15   1     1945.53     2079.08    214.60 o
   3  15   1       40.69       36.04     41.52 o
   4  15   1       51.03       51.58     41.35 o
   5  15   1      401.50      402.81     43.92 o
   6  15   1      282.04      369.85     44.30 o
   7  15   1     1212.34     1140.23    137.21 o
  -5  16   1      488.28      313.61     86.51 o
  -4  16   1     1169.98     1111.42    161.64 o
  -3  16   1     3088.06     2986.82    139.27 o
  -2  16   1        0.21       43.80     44.10 o
  -1  16   1     4034.38     4085.72    222.37 o
   2  16   1       44.13        4.16     56.85 o
   3  16   1     1429.74     1302.49    172.84 o
   4  16   1       68.99       50.23     49.74 o
   5  16   1      327.13      164.92     77.05 o
 -14   0   2     8936.08     8703.13    174.39 o
 -12   0   2      756.42      737.63     32.88 o
 -10   0   2     2974.69     2874.89     66.94 o
  -8   0   2     1774.01     1610.07     65.55 o
  -6   0   2      800.26      780.57     33.40 o
  -2   0   2      273.39      305.17     16.34 o
   0   0   2    36776.81    35165.21    767.99 o
   2   0   2    50815.83    46769.44    869.81 o
   4   0   2     3315.30     3432.31     74.51 o
   6   0   2      279.40      272.81     24.41 o
   8   0   2    12390.58    12179.32    303.02 o
  10   0   2       53.06       41.71     17.68 o
  12   0   2     6364.44     6170.91    101.25 o
  14   0   2      251.05      210.95     79.03 o
 -14   1   2     1730.63     1755.58     31.65 o
 -13   1   2      927.34      967.69     24.09 o
 -12   1   2     4414.64     4376.42     81.38 o
 -11   1   2     1382.92     1349.87     33.99 o
 -10   1   2      381.93      358.29     14.54 o
  -9   1   2       58.21       63.24      9.98 o
  -8   1   2     3944.99     3909.86     53.00 o
  -7   1   2       16.66       20.22      6.63 o
  -6   1   2    10948.43    10653.73    304.73 o
  -5   1   2      238.83      261.34     17.01 o
  -4   1   2        6.77      -13.12     13.25 o
  -3   1   2      796.36      926.25     37.28 o
  -2   1   2    26996.40    27758.30    602.41 o
  -1   1   2     5078.23     5163.74     78.70 o
   0   1   2    23253.86    23252.40    361.50 o
   1   1   2    11831.19    11531.95    258.39 o
   2   1   2       73.31       65.09     10.21 o
   3   1   2       34.90       33.93     10.37 o
   4   1   2     8500.17     8340.22    110.91 o
   5   1   2      241.94      303.46     17.51 o
   6   1   2     7629.72     7826.87    105.79 o
   7   1   2       14.18        7.72      6.12 o
   8   1   2     2877.87     2734.97     47.68 o
   9   1   2      277.58      305.21     15.55 o
  10   1   2    11663.45    11905.14    134.84 o
  11   1   2        8.07        7.52     10.50 o
  12   1   2     1155.90     1168.17     25.67 o
  13   1   2      138.51      117.88     26.92 o
  14   1   2     4352.51     3933.32    111.65 o
 -14   2   2     3009.06     2923.02     46.28 o
 -13   2   2      246.15      258.02     17.89 o
 -12   2   2     1012.06     1004.26     29.84 o
 -11   2   2     2522.32     2414.78     43.85 o
 -10   2   2     6130.85     6144.99     88.61 o
  -9   2   2        4.55        6.30      5.91 o
  -8   2   2     6100.52     5880.28     68.50 o
  -7   2   2       79.58       80.04      7.96 o
  -6   2   2      104.02       63.81     12.87 o
  -5   2   2      251.42      280.58     15.18 o
  -4   2   2    32022.79    31996.81    591.06 o
  -3   2   2     1721.58     1872.92     41.77 o
  -2   2   2    37619.37    38685.11    516.23 o
  -1   2   2     6424.17     6476.14     90.72 o
   0   2   2     3421.91     3461.31     60.26 o
   1   2   2    14152.00    13819.74    223.35 o
   2   2   2    67291.41    64781.43    869.73 o
   3   2   2     4496.20     4793.94     72.17 o
   4   2   2     1627.96     1715.09     33.32 o
   5   2   2     2781.99     2735.67     45.67 o
   6   2   2    11226.70    11534.24    135.87 o
   7   2   2        4.80        1.62      5.95 o
   8   2   2     6340.49     6253.68     76.53 o
   9   2   2       33.18       59.33     10.92 o
  10   2   2      240.31      269.24     15.04 o
  11   2   2      267.59      276.82     15.57 o
  12   2   2     3281.37     3225.41     49.35 o
  13   2   2        1.29        0.01     21.24 o
  14   2   2      679.88      358.32    137.29 o
 -14   3   2      460.49      455.75     17.40 o
 -13   3   2       62.73       78.57     11.18 o
 -12   3   2     1951.52     2002.01     49.29 o
 -11   3   2      806.11      841.77     25.85 o
 -10   3   2     3023.30     2975.91     49.93 o
  -9   3   2     2380.81     2270.93     34.07 o
  -8   3   2    10889.39    10807.91    108.70 o
  -7   3   2       36.75       59.54      8.81 o
  -6   3   2    20829.99    20904.39    283.64 o
  -5   3   2     6816.27     7115.81    147.54 o
  -4   3   2     1337.66     1495.66     36.50 o
  -3   3   2      227.00      262.33      9.21 o
  -2   3   2     3217.22     3151.48     47.53 o
  -1   3   2     3907.40     3817.23     57.58 o
   0   3   2      260.96      310.73     13.65 o
   1   3   2    10005.41     9484.64    117.64 o
   2   3   2     2265.05     2285.43     39.42 o
   3   3   2     1030.36     1150.44     25.98 o
   4   3   2    16853.02    16722.46    211.06 o
   5   3   2      831.63      870.08     25.16 o
   6   3   2     3347.44     3135.38     48.72 o
   7   3   2      407.43      410.88     13.51 o
   8   3   2     7502.67     7378.24     82.85 o
   9   3   2     1678.66     1641.44     38.18 o
  10   3   2     3666.40     3711.17     59.17 o
  11   3   2      147.57      135.48     14.13 o
  12   3   2     1504.09     1497.78     34.92 o
  13   3   2      225.54      209.14     28.15 o
 -14   4   2     1325.93     1289.39     32.67 o
 -13   4   2        1.41        6.89      9.47 o
 -12   4   2       81.73       77.67     14.47 o
 -11   4   2       11.89       10.31     11.29 o
 -10   4   2    11950.99    12192.35    150.00 o
  -9   4   2       20.38       34.24      6.78 o
  -8   4   2     6460.62     6251.64     72.71 o
  -7   4   2      255.45      306.62     11.91 o
  -6   4   2     1794.83     1675.62     36.68 o
  -5   4   2     2558.07     3216.80     72.38 o
  -4   4   2    12616.84    12657.05    212.12 o
  -3   4   2      492.43      490.96     14.30 o
  -2   4   2     4457.33     4821.86     62.71 o
  -1   4   2      574.79      540.33     17.54 o
   0   4   2     2246.90     2020.93     32.62 o
   1   4   2      417.09      435.87     14.71 o
   2   4   2    37241.38    36843.00    471.45 o
   3   4   2     4501.99     4804.40     66.32 o
   4   4   2      707.25      606.48     22.23 o
   5   4   2      186.15      161.74     13.46 o
   6   4   2     6581.39     6084.90     81.57 o
   7   4   2        4.83       -0.76      7.31 o
   8   4   2     6236.82     5995.64     73.33 o
   9   4   2     1719.56     1825.15     35.42 o
  10   4   2      902.56      912.83     39.87 o
  11   4   2      399.71      421.28     21.33 o
  12   4   2     2049.84     1985.48     40.83 o
  13   4   2      473.17      489.17     60.78 o
  14   4   2      555.39      206.95    188.24 o
 -14   5   2      355.27      102.50    138.90 o
 -13   5   2      370.66      371.22     40.73 o
 -12   5   2     3722.99     3690.71     80.98 o
 -11   5   2     1037.33     1063.67     39.31 o
 -10   5   2     1318.28     1435.17     33.99 o
  -9   5   2        5.54        0.52      8.78 o
  -8   5   2     8269.38     8407.51    115.89 o
  -7   5   2      386.72      473.54     15.77 o
  -6   5   2    22094.67    22149.52    265.23 o
  -5   5   2     1699.00     1856.53     38.92 o
  -4   5   2     3209.83     3620.41     50.83 o
  -3   5   2     3332.40     3289.91     46.20 o
  -2   5   2     1546.79     1405.90     26.96 o
  -1   5   2      270.83      334.98     14.47 o
   0   5   2     8205.58     7529.32    110.30 o
   1   5   2     4082.24     3886.44     98.09 o
   2   5   2     2191.63     2449.86     66.74 o
   3   5   2     6623.22     7075.21    128.74 o
   4   5   2    11288.63     9908.71    159.30 o
   5   5   2      349.35      400.79     18.94 o
   6   5   2     4142.77     4167.59     58.77 o
   7   5   2      120.94      131.50      9.04 o
   8   5   2    10334.69     9868.63    126.12 o
   9   5   2     1693.96     1657.26     41.12 o
  10   5   2     5203.35     5303.69     74.99 o
  11   5   2       25.91       24.42     13.88 o
  12   5   2     1545.03     1524.46     34.95 o
  13   5   2      203.86      213.46     30.41 o
  14   5   2     1703.89     1280.82    222.37 o
 -13   6   2      376.50      392.76     30.34 o
 -12   6   2      344.66      307.37     30.03 o
 -11   6   2      102.32      105.71     27.20 o
 -10   6   2     5872.29     6051.91     97.30 o
  -9   6   2     1374.85     1416.14     30.39 o
  -8   6   2     6435.83     6324.51    108.45 o
  -7   6   2       87.24       73.99      9.79 o
  -6   6   2     1288.73     1271.87     26.80 o
  -5   6   2       15.56       36.26      9.72 o
  -4   6   2     6622.26     6403.99     86.58 o
  -3   6   2      104.20      122.25     11.40 o
  -2   6   2     6677.16     6694.23     94.50 o
  -1   6   2       22.96       19.97     10.54 o
   0   6   2     6283.86     5883.28    150.43 o
   1   6   2     3633.09     3848.67    118.77 o
   2   6   2    31766.57    32321.35    739.53 o
   3   6   2       15.44        9.29     23.65 o
   4   6   2      746.01      658.55     64.01 o
   5   6   2        6.69       10.98     11.15 o
   6   6   2     7438.55     6929.61     84.65 o
   7   6   2     3455.20     3346.07     44.13 o
   8   6   2     9731.96     9612.18    126.74 o
   9   6   2       37.28       48.88     14.08 o
  10   6   2        3.88        2.93     14.00 o
  11   6   2      858.94      848.53     31.87 o
  12   6   2     4139.85     4160.55     66.38 o
  13   6   2      482.69      501.85     49.75 o
 -13   7   2        1.45       22.08     27.01 o
 -12   7   2     3005.93     3020.63    128.82 o
 -11   7   2      113.50       65.12     18.22 o
 -10   7   2      603.23      605.30     27.09 o
  -9   7   2     2661.45     2537.11     45.81 o
  -8   7   2     1573.27     1600.80     32.84 o
  -7   7   2       10.22        8.99      9.57 o
  -6   7   2     8607.08     8401.65     96.84 o
  -5   7   2      464.65      498.57     16.05 o
  -4   7   2     3999.17     3887.26     55.70 o
  -3   7   2     3531.94     3434.16     56.64 o
  -2   7   2    16384.44    15486.22    322.22 o
  -1   7   2        6.59        4.10     19.54 o
   0   7   2    20505.61    20987.77    494.12 o
   1   7   2     4757.09     4973.00    147.88 o
   2   7   2       23.50        8.04     30.37 o
   3   7   2       98.27      162.48     38.21 o
   4   7   2     5729.09     5171.61    165.38 o
   5   7   2        1.49       -9.43     12.34 o
   6   7   2     1698.69     1716.33     34.65 o
   7   7   2       85.36       75.73      9.67 o
   8   7   2      347.97      384.14     23.93 o
   9   7   2      264.44      298.73     22.06 o
  10   7   2     5042.98     5092.94     79.16 o
  11   7   2      405.16      421.84     34.20 o
  12   7   2      707.05      647.51     43.36 o
  13   7   2      412.94      129.83    112.54 o
 -13   8   2        8.45      105.16     89.36 o
 -12   8   2        9.18       -1.36     36.39 o
 -11   8   2       98.69      113.80     28.68 o
 -10   8   2     2452.09     2441.32     45.56 o
  -9   8   2      178.84      182.94     16.65 o
  -8   8   2     1392.48     1415.40     31.91 o
  -7   8   2      294.69      285.42     15.20 o
  -6   8   2       74.46       85.18     10.27 o
  -5   8   2      135.76      116.08     11.72 o
  -4   8   2    14802.09    13924.32    166.57 o
  -3   8   2      165.54      184.96     16.74 o
  -2   8   2     8338.12     7746.04    162.01 o
  -1   8   2     1610.62     1528.24     64.10 o
   0   8   2    14433.20    13949.89    321.73 o
   1   8   2     1494.30     1903.24     86.96 o
   2   8   2    13175.36    13076.18    312.35 o
   3   8   2      852.45      862.06     54.82 o
   4   8   2      723.06      751.60     42.46 o
   5   8   2     1658.47     1711.15     55.11 o
   6   8   2      199.13      251.18     20.01 o
   7   8   2      364.36      387.72     26.50 o
   8   8   2     4568.88     4676.71     91.46 o
   9   8   2      926.94      890.19     44.48 o
  10   8   2        3.42       -3.70     15.53 o
  11   8   2      501.02      524.70     36.79 o
  12   8   2     4346.97     4379.45    152.04 o
 -11   9   2      105.74      117.49     32.67 o
 -10   9   2       11.94       15.31     10.60 o
  -9   9   2      636.96      655.91     27.40 o
  -8   9   2     1483.28     1490.72     37.69 o
  -7   9   2     1520.39     1530.97     39.77 o
  -6   9   2     3328.23     3321.81     72.46 o
  -5   9   2     4161.21     4047.65     59.54 o
  -4   9   2      861.65      837.67     39.71 o
  -3   9   2      650.30      641.68     37.99 o
  -2   9   2    11934.55    11820.15    202.99 o
  -1   9   2      711.54      740.02     39.18 o
   0   9   2     6082.22     5873.98    123.43 o
   1   9   2     3304.81     3658.92    123.81 o
   2   9   2     1958.68     1964.25     64.60 o
   3   9   2       11.76       18.57     22.80 o
   4   9   2     8569.14     8353.93    158.44 o
   5   9   2      909.00      943.15     54.06 o
   6   9   2     1489.85     1528.89     54.32 o
   7   9   2      325.81      375.42     60.20 o
   8   9   2      932.06     1019.93     66.99 o
   9   9   2      123.70      127.98     15.75 o
  10   9   2     8392.35     8418.01    127.33 o
  11   9   2      666.99      620.02     28.32 o
  12   9   2      169.95      154.94     85.16 o
 -12  10   2       42.06        8.86     83.29 o
 -11  10   2      768.42      592.38    103.62 o
 -10  10   2     3923.26     3838.08     92.97 o
  -9  10   2      191.36      176.53     20.06 o
  -8  10   2     2816.17     2901.68     59.96 o
  -7  10   2      499.20      494.18     25.12 o
  -6  10   2     9026.90     8832.87    146.34 o
  -5  10   2     2052.19     2009.10     51.90 o
  -4  10   2     3668.21     3738.60     77.84 o
  -3  10   2      413.89      456.63     29.51 o
  -2  10   2     2949.53     2872.52     71.35 o
  -1  10   2       22.28       56.07     21.90 o
   0  10   2     4650.12     4546.42    102.21 o
   1  10   2     1779.28     1806.72     60.32 o
   2  10   2     5603.85     5465.99    120.05 o
   3  10   2       31.71       10.45     23.27 o
   4  10   2       76.83       87.74     28.79 o
   5  10   2     1690.78     1702.59     91.52 o
   6  10   2     4432.05     4405.48    110.15 o
   7  10   2      411.98      383.28     36.62 o
   8  10   2     6822.46     7232.86    139.99 o
   9  10   2     1372.08     1404.87     45.00 o
  10  10   2        7.86        5.37     14.68 o
  11  10   2        1.80      -16.83     24.49 o
 -11  11   2       14.00      -31.46     80.51 o
 -10  11   2      641.33      696.14     34.93 o
  -9  11   2     6075.12     5772.44     98.39 o
  -8  11   2     3662.26     3746.77     72.46 o
  -7  11   2       32.30       25.44     19.27 o
  -6  11   2     6433.91     6844.71    128.23 o
  -5  11   2     2220.76     2373.16     64.21 o
  -4  11   2      360.34      394.79     31.30 o
  -3  11   2      492.86      497.37     40.18 o
  -2  11   2     2872.86     3022.86     80.79 o
  -1  11   2      503.66      554.16     36.43 o
   0  11   2     2012.67     1957.35     66.25 o
   1  11   2       84.76       61.15     25.11 o
   2  11   2      208.55      170.93     31.50 o
   3  11   2     1320.19     1329.64     71.81 o
   4  11   2     8985.82     8937.98    185.30 o
   5  11   2       96.79       92.65     25.54 o
   6  11   2      656.35      735.98     56.02 o
   7  11   2      297.64      280.63     34.26 o
   8  11   2     1357.20     1401.74     89.55 o
   9  11   2      119.71      105.64     20.85 o
  10  11   2     2280.83     2211.58     61.36 o
 -10  12   2     2880.14     1724.88    302.12 o
  -9  12   2      189.94      144.19     17.68 o
  -8  12   2     5007.32     5117.03     88.72 o
  -7  12   2       76.21       77.98     19.87 o
  -6  12   2      461.05      516.26     41.40 o
  -5  12   2       13.40       34.67     21.93 o
  -4  12   2     1649.57     1752.57     71.74 o
  -3  12   2      206.68      227.55     29.07 o
  -2  12   2      991.85     1115.29     53.48 o
  -1  12   2      118.04      128.62     30.51 o
   0  12   2      270.84      248.43     35.86 o
   1  12   2      112.25       94.34     31.71 o
   2  12   2     3625.38     3699.67     94.65 o
   3  12   2      497.96      552.33     42.22 o
   4  12   2      739.47      860.94     77.53 o
   5  12   2     1642.07     1729.22     79.05 o
   6  12   2     4426.37     4589.94    113.90 o
   7  12   2       46.59       52.81     25.72 o
   8  12   2     4049.14     4240.46     96.36 o
   9  12   2      428.16      372.94     35.52 o
  10  12   2      313.80      380.13     54.52 o
  -9  13   2       46.89      -14.87     46.64 o
  -8  13   2      924.54      932.92     34.51 o
  -7  13   2      163.77      139.27     21.50 o
  -6  13   2     6157.61     6627.76    152.47 o
  -5  13   2     1944.90     2104.30     69.88 o
  -4  13   2     1258.56     1418.44     80.09 o
  -3  13   2     1640.67     1672.03    102.50 o
  -2  13   2     4087.55     4297.17    143.98 o
  -1  13   2        4.64       31.11     29.50 o
   0  13   2     3552.75     3445.36    113.39 o
   1  13   2     1334.86     1580.94    106.35 o
   2  13   2      292.48      306.96     58.62 o
   3  13   2      380.33      357.00     51.30 o
   4  13   2     7505.51     8027.18    224.23 o
   5  13   2      484.69      486.97     55.87 o
   6  13   2      801.81      776.00     58.23 o
   7  13   2      574.35      705.66     54.43 o
   8  13   2     1106.79     1164.12     64.55 o
   9  13   2      781.38      657.08    129.23 o
  -8  14   2     1329.37     1269.11     87.88 o
  -7  14   2      149.87      134.78     32.29 o
  -6  14   2     1219.91     1229.49     53.53 o
  -5  14   2     1117.55     1288.47     74.08 o
  -4  14   2     2169.05     2266.58     87.79 o
  -3  14   2      134.25      110.60     41.11 o
  -2  14   2     2244.03     2421.31    101.24 o
  -1  14   2     3730.25     3551.93    192.26 o
   0  14   2     1635.72     1839.47    165.63 o
   1  14   2      341.95      195.41     70.87 o
   2  14   2     3607.47     3594.44    211.89 o
   3  14   2     2970.98     2831.44    129.39 o
   4  14   2      891.27      798.73     83.69 o
   5  14   2      291.93      211.95     42.11 o
   6  14   2     2194.95     2348.73     93.38 o
   7  14   2      409.41      471.13     47.17 o
   8  14   2     1867.72     1636.34    160.86 o
  -6  15   2     2380.88     2306.14     92.38 o
  -5  15   2      200.85      221.22     37.04 o
  -4  15   2      146.96      123.25     35.84 o
  -3  15   2     2111.46     2017.41     86.28 o
  -2  15   2     3051.03     2960.22    151.19 o
  -1  15   2      461.05      479.30     74.17 o
   0  15   2     2347.75     2347.76    170.15 o
   2  15   2      837.72      650.06    107.47 o
   3  15   2      616.78      525.52     76.87 o
   4  15   2     2734.35     2831.87    125.95 o
   5  15   2      110.38      116.07     42.28 o
   6  15   2     1039.27      868.02     72.80 o
  -4  16   2     2727.73     2776.77    127.50 o
  -3  16   2      116.06       76.81     43.95 o
  -2  16   2      495.10      484.12     63.95 o
  -1  16   2     1376.58     1508.09    127.58 o
   0  16   2     3318.69     3265.81    210.20 o
   2  16   2     1591.26      831.35    141.94 o
   3  16   2      158.14      160.42     64.42 o
   4  16   2      102.28       81.11     81.78 o
 -13   0   3    11179.96    11743.87    232.14 o
 -11   0   3      606.17      647.50     44.27 o
  -9   0   3       11.21       13.17     10.42 o
  -7   0   3     3397.16     3194.50    348.76 o
  -3   0   3     2165.27     2135.82    126.39 o
  -1   0   3    12555.74    12535.14    213.58 o
   1   0   3    55136.76    53116.79    987.97 o
   3   0   3      253.81      271.47     20.69 o
   5   0   3     1477.90     1266.28     45.94 o
   7   0   3     3176.27     3037.89     63.31 o
   9   0   3     7061.00     6868.13    115.61 o
  11   0   3    16361.30    16904.58    292.09 o
  13   0   3      778.33      778.64     68.22 o
 -14   1   3      575.49      597.60     25.20 o
 -13   1   3     3947.20     3985.29     60.12 o
 -12   1   3       14.42       19.08      8.55 o
 -11   1   3       59.15       52.64      8.81 o
 -10   1   3       95.98      117.68     15.76 o
  -9   1   3     7436.20     7438.79    121.80 o
  -8   1   3     1705.89     1709.43     35.46 o
  -7   1   3     5325.16     5042.47    119.57 o
  -6   1   3      295.28      309.75     23.50 o
  -5   1   3     2908.49     2802.17    183.50 o
  -4   1   3      777.45      727.08     47.66 o
  -3   1   3    16042.79    16704.86    330.40 o
  -2   1   3     3505.71     3622.63     71.38 o
  -1   1   3      284.89      270.44     10.54 o
   0   1   3     9425.38     9251.28    130.38 o
   1   1   3    37353.02    34621.54    451.41 o
   2   1   3      598.82      569.35     19.62 o
   3   1   3    13225.92    12466.87    182.70 o
   4   1   3      453.96      480.05     19.81 o
   5   1   3      328.91      372.97     18.15 o
   6   1   3     1352.56     1616.70     32.01 o
   7   1   3     5159.44     5058.74     59.17 o
   8   1   3     1590.65     1511.33     24.07 o
   9   1   3     8864.28     8593.78     99.87 o
  10   1   3      163.20      162.42     16.22 o
  11   1   3      652.79      631.83     29.70 o
  12   1   3      172.10      173.93     18.10 o
  13   1   3     5871.00     5760.16    154.66 o
  14   1   3      166.98       93.25     56.58 o
 -14   2   3       79.41       75.45     12.72 o
 -13   2   3     1065.17     1084.58     24.97 o
 -12   2   3      534.22      524.11     29.71 o
 -11   2   3     6361.47     6266.53     88.99 o
 -10   2   3      385.42      385.81     16.23 o
  -9   2   3      916.67      878.19     39.09 o
  -8   2   3      253.42      220.75     13.04 o
  -7   2   3     7760.44     7402.99    100.43 o
  -6   2   3     7710.81     7534.47    132.59 o
  -5   2   3    30976.17    31162.59    808.59 o
  -4   2   3     2461.81     2700.45     55.44 o
  -3   2   3      648.45      752.52     24.13 o
  -2   2   3      682.23      732.23     16.70 o
  -1   2   3     5255.39     5263.22     76.20 o
   0   2   3     1015.80      964.71     24.77 o
   1   2   3    30401.62    28060.59    371.07 o
   2   2   3     1315.44     1363.90     33.81 o
   3   2   3      763.43      760.38     23.28 o
   4   2   3       45.75       58.65     11.51 o
   5   2   3    10109.29     9482.59    137.16 o
   6   2   3      869.85      941.02     22.97 o
   7   2   3      877.47      805.38     19.88 o
   8   2   3        0.32        8.21      7.42 o
   9   2   3     1033.38     1056.39     42.06 o
  10   2   3      228.82      261.33     17.98 o
  11   2   3     7199.00     7370.92    100.05 o
  12   2   3      214.22      217.05     19.11 o
  13   2   3       11.93       -6.50     17.23 o
  14   2   3      179.78      121.17     37.27 o
 -14   3   3      220.70      185.67     27.12 o
 -13   3   3     1508.15     1619.83     32.57 o
 -12   3   3        3.72        1.12      9.06 o
 -11   3   3     1188.59     1138.33     31.18 o
 -10   3   3      475.83      511.51     31.15 o
  -9   3   3    16334.91    16434.83    222.89 o
  -8   3   3       17.77       26.96      6.67 o
  -7   3   3     3598.78     3445.52     45.68 o
  -6   3   3     1075.59     1265.93     28.29 o
  -5   3   3     8224.92     8275.15    171.77 o
  -4   3   3     1557.40     1831.23     47.86 o
  -3   3   3    10540.67    10306.68    147.96 o
  -2   3   3      283.16      326.88     11.36 o
  -1   3   3     6334.39     6296.27     87.23 o
   0   3   3     5062.06     5117.29     75.57 o
   1   3   3    21448.95    19796.56    281.24 o
   2   3   3     9736.15     9317.11    128.68 o
   3   3   3    31945.05    31066.79    419.19 o
   4   3   3        4.23        0.75     11.20 o
   5   3   3      143.44      185.21     15.92 o
   6   3   3       27.74       35.23     11.22 o
   7   3   3    11273.10    10750.76    116.27 o
   8   3   3      627.04      599.63     23.20 o
   9   3   3     3949.23     3882.34     60.64 o
  10   3   3       72.04       88.27     15.18 o
  11   3   3        3.36       10.87     13.70 o
  12   3   3      600.78      617.58     26.96 o
  13   3   3      909.55      897.56     48.72 o
  14   3   3      211.76       70.62     73.47 o
 -14   4   3       29.81       32.56      8.28 o
 -13   4   3      706.59      771.26     27.12 o
 -12   4   3      315.38      320.83     22.09 o
 -11   4   3     5170.55     5179.62     89.60 o
 -10   4   3        0.97       -4.77      8.54 o
  -9   4   3     2336.18     2402.44     41.49 o
  -8   4   3     1529.44     1534.04     23.13 o
  -7   4   3    10344.25    10010.93    112.85 o
  -6   4   3      213.18      243.49     14.49 o
  -5   4   3    11503.93    11003.58    209.37 o
  -4   4   3      976.76     1029.05     24.35 o
  -3   4   3      749.78      809.68     17.84 o
  -2   4   3     1041.93     1182.61     22.91 o
  -1   4   3     1496.25     1394.31     26.01 o
   0   4   3       20.88       17.62      9.24 o
   1   4   3    19300.32    17162.86    282.54 o
   2   4   3     3246.39     3009.38     71.97 o
   3   4   3      133.50       67.62     16.34 o
   4   4   3       10.15       24.08     13.58 o
   5   4   3    19372.77    18430.75    282.42 o
   6   4   3      116.46      129.52     12.80 o
   7   4   3     1785.02     1827.75     30.19 o
   8   4   3      999.77      934.25     21.54 o
   9   4   3     1534.45     1563.23     36.66 o
  10   4   3       20.23        3.88     13.99 o
  11   4   3     2583.79     2770.90     50.02 o
  12   4   3      255.19      236.91     20.14 o
  13   4   3      834.49      762.58     45.61 o
  14   4   3       31.70       34.76     78.13 o
 -14   5   3       18.08       12.49     69.28 o
 -13   5   3     3461.83     3335.65     63.51 o
 -12   5   3       10.74       10.80     10.61 o
 -11   5   3       20.57        3.60     10.76 o
 -10   5   3      152.86      203.67     15.57 o
  -9   5   3     5022.69     5318.76     85.45 o
  -8   5   3     1088.69     1078.14     19.56 o
  -7   5   3     5732.44     5695.10     69.12 o
  -6   5   3      153.81      142.81     10.36 o
  -5   5   3     3663.91     3484.01     59.37 o
  -4   5   3    12357.15    13233.91    187.95 o
  -3   5   3      854.16      665.87     17.95 o
  -2   5   3      178.21      200.29     12.57 o
  -1   5   3     6833.66     7086.11    111.73 o
   0   5   3       62.51       18.39     12.01 o
   1   5   3    22585.51    24217.63    491.50 o
   2   5   3     4911.92     5131.64    147.94 o
   3   5   3    32031.44    32191.03    737.66 o
   4   5   3      151.63      132.73     22.16 o
   5   5   3      321.39      292.21     20.03 o
   6   5   3      695.25      737.54     23.54 o
   7   5   3    12885.55    12330.19    138.21 o
   8   5   3       56.50       42.98     10.19 o
   9   5   3     2266.19     2397.39     48.19 o
  10   5   3      101.30      136.01     17.07 o
  11   5   3       83.37       81.89     16.46 o
  12   5   3        6.59       10.52     13.51 o
  13   5   3     2613.66     2467.09     79.70 o
 -13   6   3      538.26      542.64     18.68 o
 -12   6   3     1136.15     1143.62     35.08 o
 -11   6   3     3846.74     3982.83     73.74 o
 -10   6   3      440.01      451.60     27.96 o
  -9   6   3      175.72      162.65     15.44 o
  -8   6   3        1.83        4.62      7.95 o
  -7   6   3     8399.06     8809.19    124.73 o
  -6   6   3      270.91      302.37     11.79 o
  -5   6   3    20799.45    20796.05    285.96 o
  -4   6   3      150.77      206.21     11.12 o
  -3   6   3      130.20      155.55     11.04 o
  -2   6   3      878.89      864.93     24.83 o
  -1   6   3     4074.73     3792.36     68.33 o
   0   6   3       24.59       55.73     18.47 o
   1   6   3    13015.67    12751.28    275.07 o
   2   6   3        6.81       -8.33     28.18 o
   3   6   3     1704.53     1528.29     71.59 o
   4   6   3      637.70      575.70     35.00 o
   5   6   3    13709.61    13140.45    242.69 o
   6   6   3      890.19      841.05     32.53 o
   7   6   3     2460.38     2524.78     41.24 o
   8   6   3     2005.53     2055.25     56.64 o
   9   6   3      254.79      330.98     26.43 o
  10   6   3        6.03       15.94     14.84 o
  11   6   3     6528.46     6567.49     98.91 o
  12   6   3      710.93      743.81     26.09 o
  13   6   3      229.97      153.69     33.90 o
 -13   7   3     2972.70     2650.39    126.36 o
 -12   7   3      226.30      232.35     29.18 o
 -11   7   3       13.01       20.95     16.07 o
 -10   7   3      387.05      371.73     20.13 o
  -9   7   3     5903.13     6126.04     82.42 o
  -8   7   3      270.33      297.62     16.48 o
  -7   7   3     2417.55     2346.97     38.26 o
  -6   7   3     2287.02     2384.59     51.50 o
  -5   7   3     2294.89     2154.22     35.78 o
  -4   7   3     5837.92     5654.81     75.40 o
  -3   7   3    17806.05    17145.94    224.59 o
  -2   7   3     2097.37     2046.96     49.30 o
  -1   7   3      635.98      567.50     45.66 o
   0   7   3      315.52      269.46     38.21 o
   1   7   3    13933.51    14379.06    355.14 o
   2   7   3      170.40      290.29     42.47 o
   3   7   3     2278.49     2059.61     80.50 o
   4   7   3      836.06     1055.31     66.63 o
   5   7   3      265.33      222.28     22.89 o
   6   7   3       11.59        8.14     14.05 o
   7   7   3     2763.42     2686.25     59.37 o
   8   7   3     2537.55     2457.84     73.53 o
   9   7   3     4648.31     4431.87     74.50 o
  10   7   3       40.47       53.89     16.53 o
  11   7   3      594.46      615.35     27.14 o
  12   7   3      214.51      205.37     20.64 o
 -12   8   3       92.18       61.30     19.93 o
 -11   8   3     4085.95     3870.94    148.50 o
 -10   8   3       36.85       43.14     11.77 o
  -9   8   3      672.09      674.67     27.43 o
  -8   8   3     1223.18     1182.84     28.27 o
  -7   8   3     3149.65     3189.57     51.91 o
  -6   8   3      457.73      456.40     26.12 o
  -5   8   3    12092.57    11526.15    128.59 o
  -4   8   3     2190.64     2192.75     37.53 o
  -3   8   3        0.83        3.12     10.58 o
  -2   8   3      121.21      107.23     19.42 o
  -1   8   3    25786.27    25827.95    827.96 o
   0   8   3       87.50       70.60     25.61 o
   1   8   3     2525.94     2345.94     92.34 o
   2   8   3      583.72      526.94     41.58 o
   3   8   3       15.14       63.52     24.27 o
   4   8   3      755.02      872.37     67.39 o
   5   8   3     2942.20     3004.13     80.41 o
   6   8   3      219.17      258.86     25.21 o
   7   8   3     1222.67     1348.94     65.76 o
   8   8   3     2049.90     2041.09     62.18 o
   9   8   3     4947.56     4934.30     96.66 o
  10   8   3      161.72      133.93     19.42 o
  11   8   3     5820.76     5796.18     97.62 o
  12   8   3      674.50      655.62     60.00 o
 -12   9   3       21.27       14.30     92.24 o
 -11   9   3       36.89       64.62     24.12 o
 -10   9   3      655.70      703.95     32.47 o
  -9   9   3     2878.15     2880.00     48.89 o
  -8   9   3      108.03      105.96     14.76 o
  -7   9   3     2633.46     2596.12     47.66 o
  -6   9   3     2717.05     2692.87     54.37 o
  -5   9   3      157.56      159.88     14.53 o
  -4   9   3        1.44       -7.89      9.31 o
  -3   9   3    16221.52    15847.44    209.65 o
  -2   9   3     1002.18     1013.77     39.66 o
  -1   9   3     1741.55     1700.60     51.78 o
   0   9   3     1306.93     1292.56     59.74 o
   1   9   3     8623.99     8577.01    179.14 o
   2   9   3      373.02      413.57     35.29 o
   3   9   3     4313.81     4191.31     96.39 o
   4   9   3     2926.52     3172.77     90.21 o
   5   9   3       48.21       54.76     24.18 o
   6   9   3     1823.88     1837.88     60.38 o
   7   9   3     2915.13     2922.71     91.43 o
   8   9   3       44.12       24.70     27.15 o
   9   9   3     7009.52     7419.33    139.39 o
  10   9   3       17.46       22.92     16.76 o
  11   9   3      324.72      330.77     22.08 o
 -11  10   3     3095.60     2645.78    125.14 o
 -10  10   3      109.09      144.10     18.95 o
  -9  10   3      157.59      171.59     19.12 o
  -8  10   3     1926.17     2018.32     45.19 o
  -7  10   3      445.93      480.40     25.69 o
  -6  10   3     2599.19     2543.84     55.44 o
  -5  10   3     4447.13     4463.08     87.26 o
  -4  10   3     3157.12     3140.08     60.26 o
  -3  10   3      497.03      499.13     25.03 o
  -2  10   3       16.54       18.31     18.29 o
  -1  10   3     3264.23     3109.19     84.57 o
   0  10   3     1362.63     1248.13     67.91 o
   1  10   3     5519.16     5317.73    116.80 o
   2  10   3     1640.12     1618.12     94.16 o
   3  10   3       66.27       37.97     22.35 o
   4  10   3      350.21      375.91     37.16 o
   5  10   3     6519.11     6826.88    155.89 o
   6  10   3      288.28      279.60     38.18 o
   7  10   3      965.69     1106.25     63.33 o
   8  10   3      209.75      239.55     33.01 o
   9  10   3      974.72     1063.45     44.85 o
  10  10   3       76.96       57.99     17.65 o
  11  10   3     2953.53     2756.71    136.34 o
 -11  11   3       58.88       10.80     85.28 o
 -10  11   3     1304.71     1251.10     38.45 o
  -9  11   3     3229.76     3359.96     59.21 o
  -8  11   3       66.23       44.85     15.29 o
  -7  11   3     1367.73     1408.13     43.60 o
  -6  11   3       94.19       83.38     19.57 o
  -5  11   3      240.26      280.12     28.21 o
  -4  11   3      187.36      164.97     24.47 o
  -3  11   3     1229.93     1322.57     49.37 o
  -2  11   3      176.93      193.39     26.40 o
  -1  11   3     1950.36     2100.37     66.02 o
   0  11   3     1301.55     1402.08     76.78 o
   1  11   3     2142.95     2243.88     86.86 o
   2  11   3     3795.94     3933.97    126.19 o
   3  11   3     9696.02     9726.81    195.08 o
   4  11   3     1925.05     1922.58    118.22 o
   5  11   3      345.37      356.06     37.28 o
   6  11   3      221.62      202.29     42.37 o
   7  11   3     2930.93     3112.72     95.50 o
   8  11   3      178.68      136.52     28.61 o
   9  11   3     2355.90     2378.43     65.50 o
  10  11   3       19.02       38.06     29.35 o
 -10  12   3       73.56       87.28     47.94 o
  -9  12   3      875.88      815.95     38.23 o
  -8  12   3     1398.95     1423.96     43.75 o
  -7  12   3     9632.38     9694.54    157.76 o
  -6  12   3        0.72        0.33     16.86 o
  -5  12   3     3942.31     4210.21     99.30 o
  -4  12   3      227.58      265.15     28.29 o
  -3  12   3      723.73      823.96     46.92 o
  -2  12   3      802.16      854.83     46.67 o
  -1  12   3     6344.18     6046.61    151.35 o
   0  12   3      142.64      133.68     31.80 o
   1  12   3     2369.96     2290.37     97.47 o
   2  12   3     1031.11     1097.93     67.68 o
   3  12   3       41.96        3.23     28.93 o
   4  12   3       79.69      120.26     42.77 o
   5  12   3     9712.14    10539.98    277.19 o
   6  12   3      472.26      489.37     51.73 o
   7  12   3      443.25      511.61     57.48 o
   8  12   3      539.21      513.89     54.21 o
   9  12   3     1793.20     1767.98     68.01 o
  -9  13   3     5858.72     5223.44    749.23 o
  -8  13   3      612.45      522.98     30.01 o
  -7  13   3      915.85      903.67     47.56 o
  -6  13   3      951.86      851.71     58.65 o
  -5  13   3      964.28     1152.14     57.02 o
  -4  13   3      151.81      205.49     29.68 o
  -3  13   3     3386.00     3553.46     95.46 o
  -2  13   3      454.03      495.04     73.85 o
  -1  13   3      545.90      551.52     78.47 o
   0  13   3     1333.52     1334.86    109.56 o
   1  13   3     2115.34     1395.04    295.36 o
   2  13   3      305.19      299.74     78.06 o
   3  13   3     6344.24     6572.55    221.96 o
   4  13   3      233.50      203.99     46.22 o
   5  13   3       65.14       22.80     38.54 o
   6  13   3     1059.53     1223.05     94.32 o
   7  13   3     3477.68     3495.66    108.90 o
   8  13   3      295.85      307.91     48.50 o
   9  13   3     1048.00      988.15    123.69 o
  -8  14   3      532.94      530.58     81.11 o
  -7  14   3     1685.80     1661.26     67.99 o
  -6  14   3      878.57      875.12     63.45 o
  -5  14   3     2557.98     2639.04     74.42 o
  -4  14   3      942.28     1018.33     76.31 o
  -3  14   3        9.07      -15.10     29.81 o
  -2  14   3      431.07      549.65     55.52 o
  -1  14   3     3584.51     3287.70    136.83 o
   0  14   3      179.15      185.57     63.17 o
   1  14   3      803.80     1138.20    182.49 o
   2  14   3      484.64      506.92    131.12 o
   3  14   3      238.90      324.02     86.60 o
   4  14   3      468.21      479.01     65.66 o
   5  14   3     4203.64     4284.41    158.39 o
   6  14   3      145.14      166.04     38.05 o
   7  14   3      281.67      231.54     38.68 o
  -6  15   3     1007.49     1038.64     61.45 o
  -5  15   3      318.37      282.23     37.47 o
  -4  15   3      286.70      266.72     40.93 o
  -3  15   3     3042.39     3074.85    107.95 o
  -2  15   3      820.92      899.68    102.73 o
  -1  15   3     2403.11     2487.44    172.09 o
   0  15   3     1532.48     1614.00    143.57 o
   1  15   3     1348.09     1613.36    202.09 o
   2  15   3        0.40        2.03     80.43 o
   3  15   3      882.69      917.44    113.35 o
   4  15   3      490.30      512.38     58.68 o
   5  15   3      290.33      298.79     57.28 o
   6  15   3       38.87       54.12     98.00 o
  -4  16   3      428.46      349.36     48.40 o
  -3  16   3       73.45       63.68     39.77 o
  -2  16   3     1206.52     1492.11    126.13 o
  -1  16   3     4466.06     4409.71    182.80 o
   0  16   3        0.66      -35.85     53.96 o
   3  16   3      244.09      262.92     97.33 o
 -14   0   4     2569.14     2785.39     91.22 o
 -12   0   4     1568.88     1727.97     47.08 o
 -10   0   4      874.68      993.87     59.10 o
  -8   0   4     5802.69     5983.63    234.42 o
  -6   0   4     7736.47     7368.88    261.68 o
  -4   0   4     2414.63     2332.87    116.93 o
  -2   0   4    31825.14    32913.25    653.65 o
   0   0   4      137.82      132.10     15.61 o
   2   0   4     8031.49     7523.79    136.57 o
   4   0   4     2442.57     1913.60     56.94 o
   6   0   4     2343.99     2430.00     75.12 o
   8   0   4     4983.99     4762.56     74.31 o
  10   0   4     4969.15     4964.98    100.70 o
  12   0   4     1253.50     1253.25     60.63 o
 -14   1   4      397.41      403.76     19.53 o
 -13   1   4      125.27      128.73     14.86 o
 -12   1   4     1152.20     1276.48     39.00 o
 -11   1   4     1482.55     1517.81     34.31 o
 -10   1   4      401.11      427.73     18.50 o
  -9   1   4      457.91      480.27     16.95 o
  -8   1   4      247.85      297.95     19.24 o
  -7   1   4     1574.06     1524.46     53.26 o
  -6   1   4     6338.07     5767.81    151.02 o
  -5   1   4      836.30      939.24     46.45 o
  -4   1   4    25846.41    26837.63    675.24 o
  -3   1   4        6.61        3.66      7.96 o
  -2   1   4     1211.73     1137.60     21.12 o
  -1   1   4     1401.68     1458.33     24.49 o
   0   1   4    14141.00    13371.80    217.94 o
   1   1   4     3790.91     3684.80     55.72 o
   2   1   4    29337.75    28648.80    369.56 o
   3   1   4      552.26      543.75     26.65 o
   4   1   4     6763.36     7168.02    118.40 o
   5   1   4       96.29       87.81     16.90 o
   6   1   4     8679.73     7805.21    111.05 o
   7   1   4      369.75      428.82     15.92 o
   8   1   4     2949.31     3041.34     38.32 o
   9   1   4      613.21      648.86     25.75 o
  10   1   4     8804.12     9029.76    111.81 o
  11   1   4       11.99        1.26     13.58 o
  12   1   4     6121.27     6297.30    101.11 o
  13   1   4       23.81       25.19     10.62 o
  14   1   4      124.29     -125.72    123.69 o
 -14   2   4     6189.81     6322.62    132.43 o
 -13   2   4      649.57      643.90     19.36 o
 -12   2   4     4625.74     4664.33     94.81 o
 -11   2   4      396.89      442.83     17.26 o
 -10   2   4      209.62      267.89     14.10 o
  -9   2   4       93.07      126.52     11.28 o
  -8   2   4    24298.96    24344.99    352.99 o
  -7   2   4     1431.95     1454.97     32.55 o
  -6   2   4     1021.63      947.77     25.29 o
  -5   2   4      629.19      689.04     25.52 o
  -4   2   4     2134.03     2060.71     39.43 o
  -3   2   4      665.64      796.22     23.51 o
  -2   2   4    24713.10    25020.64    300.07 o
  -1   2   4     2644.27     2611.83     37.99 o
   0   2   4       52.35       57.33     10.88 o
   1   2   4     3686.17     3534.45     54.68 o
   2   2   4    39074.05    37409.73    591.86 o
   3   2   4     4192.42     4439.32     94.62 o
   4   2   4     6388.67     5763.12    113.70 o
   5   2   4     1964.63     1868.46     49.07 o
   6   2   4      868.58      969.93     27.42 o
   7   2   4      367.16      350.79     16.01 o
   8   2   4     3711.57     3646.75     44.30 o
   9   2   4      552.56      597.11     36.27 o
  10   2   4     3763.87     3642.05     56.89 o
  11   2   4       97.05      103.17     16.04 o
  12   2   4       47.49       45.78     15.61 o
  13   2   4      554.71      557.19     24.65 o
 -14   3   4     1176.40     1183.75     39.44 o
 -13   3   4      478.13      473.26     18.23 o
 -12   3   4     2824.55     2962.11     50.09 o
 -11   3   4      180.26      193.16     15.23 o
 -10   3   4    12288.86    12367.93    208.71 o
  -9   3   4      182.44      197.10     11.55 o
  -8   3   4       27.79       36.72     10.83 o
  -7   3   4       98.84       88.79      7.72 o
  -6   3   4    16871.23    16863.46    239.64 o
  -5   3   4      499.99      543.88     21.50 o
  -4   3   4     8720.93     8855.49    152.61 o
  -3   3   4     1274.97     1537.51     29.45 o
  -2   3   4      172.17      189.68     10.22 o
  -1   3   4      186.95      203.39     11.36 o
   0   3   4     6480.74     6192.81     84.28 o
   1   3   4      364.99      341.41     21.74 o
   2   3   4    36591.93    35606.00    805.63 o
   3   3   4       37.97       15.13     30.71 o
   4   3   4     3385.65     3233.63     80.49 o
   5   3   4     1709.17     1828.85     76.03 o
   6   3   4    11078.31    10152.53    140.12 o
   7   3   4      236.60      237.22     14.76 o
   8   3   4     1214.11     1203.10     28.83 o
   9   3   4     1071.59     1080.54     37.61 o
  10   3   4     2653.35     2705.98     54.57 o
  11   3   4       18.65        9.98     14.36 o
  12   3   4     4001.32     4082.22     72.49 o
  13   3   4       72.22       67.42     16.54 o
 -14   4   4     1627.22     1747.46     98.00 o
 -13   4   4       12.89       18.78      9.75 o
 -12   4   4     6193.19     6245.75     90.95 o
 -11   4   4      912.70      931.95     23.53 o
 -10   4   4       51.73       64.38     16.52 o
  -9   4   4       20.39       38.88     18.42 o
  -8   4   4    21075.89    21224.69    226.35 o
  -7   4   4      116.30      133.15      6.87 o
  -6   4   4     2463.55     2686.21     43.38 o
  -5   4   4       44.16       20.38      7.95 o
  -4   4   4       75.69       46.11     12.14 o
  -3   4   4     3657.80     4181.34     56.91 o
  -2   4   4     9631.70     9297.25    126.09 o
  -1   4   4      132.28      169.91     11.32 o
   0   4   4     1757.14     1737.46     31.51 o
   1   4   4      971.04     1181.82     57.38 o
   2   4   4    13982.40    13625.65    330.05 o
   3   4   4      245.68      248.50     39.79 o
   4   4   4    28663.97    28514.75    781.99 o
   5   4   4      732.82      721.96     36.60 o
   6   4   4     1025.77     1021.70     32.26 o
   7   4   4      244.24      261.40     15.36 o
   8   4   4     4033.20     3902.70     51.28 o
   9   4   4       30.88       51.91     17.09 o
  10   4   4     2825.15     2829.19     67.92 o
  11   4   4       21.83       14.63     14.34 o
  12   4   4       58.76       39.70     14.48 o
  13   4   4        1.38      -14.67     15.20 o
 -13   5   4       73.77       70.24     11.09 o
 -12   5   4     2439.45     2504.24     46.36 o
 -11   5   4       64.90       64.75      9.96 o
 -10   5   4     4804.86     4881.08     75.42 o
  -9   5   4        0.86        5.69      6.13 o
  -8   5   4     1371.61     1390.03     31.39 o
  -7   5   4      780.26      756.63     16.28 o
  -6   5   4    11320.99    11474.55    121.95 o
  -5   5   4      972.43     1005.43     23.32 o
  -4   5   4     3628.41     3356.68     54.12 o
  -3   5   4    13895.93    14464.31    178.25 o
  -2   5   4      186.20      176.24     12.40 o
  -1   5   4       35.79       32.93     10.22 o
   0   5   4     5525.89     5175.68    130.68 o
   1   5   4       19.30       34.99     22.60 o
   2   5   4     8989.09     8737.31    207.71 o
   3   5   4     2446.36     2513.13     97.47 o
   4   5   4     8030.61     7854.58    277.72 o
   5   5   4      289.26      372.96     31.00 o
   6   5   4    11959.84    11789.67    172.78 o
   7   5   4      106.33      117.20     14.29 o
   8   5   4       41.42       48.84     17.00 o
   9   5   4       54.34       86.48     19.02 o
  10   5   4     1644.75     1779.26     46.30 o
  11   5   4      180.09      177.26     18.49 o
  12   5   4     4808.85     4687.86     78.51 o
  13   5   4       65.96       50.28     20.84 o
 -13   6   4      891.77      876.52     36.62 o
 -12   6   4     4352.54     4275.56     69.94 o
 -11   6   4        7.53        6.09     11.79 o
 -10   6   4        9.61        2.37     10.37 o
  -9   6   4      698.78      682.59     18.75 o
  -8   6   4     4454.53     4628.54     61.01 o
  -7   6   4      287.97      268.74     16.95 o
  -6   6   4     2050.97     1953.26     35.63 o
  -5   6   4      958.05      940.08     22.81 o
  -4   6   4     3005.74     2988.59     45.34 o
  -3   6   4      109.47      105.52     10.44 o
  -2   6   4    13811.83    12434.12    167.11 o
  -1   6   4     2597.81     2481.04     54.52 o
   0   6   4     3488.30     3520.50     94.04 o
   1   6   4      241.99      253.51     29.96 o
   2   6   4     4552.99     4358.60    110.05 o
   3   6   4      161.40      283.35     42.86 o
   4   6   4     2477.32     2152.49    105.73 o
   5   6   4      170.37      212.72     23.34 o
   6   6   4      262.41      293.84     24.07 o
   7   6   4     8706.37     8777.66    131.46 o
   8   6   4     4467.29     4480.38     87.98 o
   9   6   4     1391.89     1265.08     48.45 o
  10   6   4     3043.53     3007.56     74.34 o
  11   6   4      947.62      992.85     40.18 o
  12   6   4      571.89      561.56     23.46 o
  13   6   4       91.48       98.00     47.99 o
 -13   7   4       18.93       42.75     39.55 o
 -12   7   4     1363.39     1364.25     37.48 o
 -11   7   4      192.45      192.43     20.64 o
 -10   7   4      666.93      695.82     67.48 o
  -9   7   4       73.20       96.31     12.98 o
  -8   7   4       86.80       78.14     10.58 o
  -7   7   4      500.95      528.02     20.02 o
  -6   7   4     5725.63     5744.54     77.98 o
  -5   7   4     5483.59     5706.05     70.78 o
  -4   7   4    13369.26    12968.76    144.75 o
  -3   7   4     4470.86     4145.23     61.50 o
  -2   7   4      295.86      245.53     16.98 o
  -1   7   4     1123.32     1158.72     54.25 o
   0   7   4    12553.67    12435.80    360.05 o
   1   7   4       44.77       52.98     34.46 o
   2   7   4     8167.71     8178.57    226.40 o
   3   7   4     1694.57     1773.30     70.62 o
   4   7   4      441.67      379.11     31.23 o
   5   7   4      177.43      206.26     24.02 o
   6   7   4     8284.36     8212.75    137.85 o
   7   7   4      439.54      467.66     30.15 o
   8   7   4     2063.41     2210.36     60.39 o
   9   7   4      200.07      250.13     25.44 o
  10   7   4     2906.75     2935.50     62.32 o
  11   7   4       61.65       40.28     15.22 o
  12   7   4     3883.47     4054.40    103.15 o
 -12   8   4     1603.28     1430.61     38.51 o
 -11   8   4       86.16       89.34     23.48 o
 -10   8   4       50.42       38.64     17.50 o
  -9   8   4      109.24      118.86     18.19 o
  -8   8   4     5546.40     5432.10     83.58 o
  -7   8   4       43.40       29.79     10.45 o
  -6   8   4     3296.34     3256.65     58.58 o
  -5   8   4        9.89        1.72      7.64 o
  -4   8   4     2940.58     2821.43     41.70 o
  -3   8   4     1508.88     1599.49     31.97 o
  -2   8   4    18918.53    17632.87    344.75 o
  -1   8   4      369.29      245.02     31.67 o
   0   8   4       29.17        8.83     31.69 o
   1   8   4      559.38      556.00     51.59 o
   2   8   4     2324.77     2231.41     99.88 o
   3   8   4      442.04      389.45     31.97 o
   4   8   4     9582.33     9627.08    188.12 o
   5   8   4      438.26      490.12     38.13 o
   6   8   4     1953.57     1972.60     71.96 o
   7   8   4      791.16      730.00     37.11 o
   8   8   4     4290.00     4502.64    104.37 o
   9   8   4      434.60      365.54     27.88 o
  10   8   4     5321.76     5365.34    101.89 o
  11   8   4      536.71      530.62     26.58 o
  12   8   4      512.62      396.07     73.67 o
 -11   9   4      692.82      636.50     82.88 o
 -10   9   4     1345.18     1390.53     63.42 o
  -9   9   4      304.20      239.08     22.35 o
  -8   9   4      397.37      466.58     23.39 o
  -7   9   4      132.48      169.43     16.74 o
  -6   9   4     4999.90     5102.66     77.80 o
  -5   9   4       69.10       83.56     16.09 o
  -4   9   4    14122.33    14136.74    179.23 o
  -3   9   4     1185.56     1194.52     55.73 o
  -2   9   4     1386.26     1400.32     48.14 o
  -1   9   4      112.86      114.23     24.95 o
   0   9   4    11085.84    10951.79    228.88 o
   1   9   4     5176.29     4893.92    109.32 o
   2   9   4     2884.33     2750.79     77.50 o
   3   9   4      836.09      861.09     49.18 o
   4   9   4      696.66      643.01     47.40 o
   5   9   4      919.65      863.52     79.59 o
   6   9   4     3275.69     3374.71     96.46 o
   7   9   4     2833.58     2716.58     75.01 o
   8   9   4      231.89      272.96     36.98 o
   9   9   4      358.77      314.09     30.44 o
  10   9   4     2366.86     2372.98     58.69 o
  11   9   4        7.25      -21.70     20.73 o
 -11  10   4      362.27      140.00    143.63 o
 -10  10   4      980.40      941.07    143.75 o
  -9  10   4      896.15      877.92     39.27 o
  -8  10   4     2567.38     2681.13     60.64 o
  -7  10   4      535.89      651.48     28.38 o
  -6  10   4     3416.02     3494.01     67.55 o
  -5  10   4       40.84       31.19     16.87 o
  -4  10   4     2262.24     2307.28     59.77 o
  -3  10   4       35.05       54.39     17.15 o
  -2  10   4     3451.46     3392.91     76.33 o
  -1  10   4     1264.04     1353.56     62.58 o
   0  10   4      220.05      264.34     29.67 o
   1  10   4     2668.88     2816.57     85.53 o
   2  10   4     7849.89     7461.33    154.50 o
   3  10   4       77.36       66.16     29.99 o
   4  10   4     4230.13     4284.47    115.48 o
   5  10   4     1971.34     1928.14     82.56 o
   6  10   4      215.22      220.83     35.59 o
   7  10   4      368.61      444.75     54.36 o
   8  10   4     3804.90     4001.34    148.40 o
   9  10   4      104.21       82.12     24.24 o
  10  10   4     2025.16     1944.88     55.26 o
  11  10   4       74.78       64.43     35.69 o
 -11  11   4      196.52      142.13    160.86 o
 -10  11   4     4003.20     3789.21    145.85 o
  -9  11   4     1247.19     1268.64     44.56 o
  -8  11   4      136.65      133.21     20.26 o
  -7  11   4     1389.76     1381.98     39.53 o
  -6  11   4     3235.24     3401.09     70.28 o
  -5  11   4      388.04      437.16     30.68 o
  -4  11   4     4031.23     4132.80    104.46 o
  -3  11   4     1097.89     1239.59     61.66 o
  -2  11   4       56.90       28.92     20.41 o
  -1  11   4     2328.52     2458.59     72.30 o
   0  11   4     2991.91     3017.39     82.68 o
   1  11   4      177.32      118.91     31.42 o
   2  11   4     3160.02     3064.27     97.41 o
   3  11   4     1958.73     1966.83     95.71 o
   4  11   4     2137.73     2112.31     79.56 o
   5  11   4       42.85       30.87     33.82 o
   6  11   4     6689.35     6836.68    229.10 o
   7  11   4      118.41      120.91     32.13 o
   8  11   4      117.28      109.26     26.76 o
   9  11   4       56.58       69.31     25.52 o
  10  11   4      105.49       88.15     30.40 o
 -10  12   4      140.45       79.08    116.25 o
  -9  12   4     1300.61     1251.92     76.16 o
  -8  12   4     7126.35     6923.68    129.66 o
  -7  12   4      309.54      312.00     23.98 o
  -6  12   4     1569.14     1620.95     51.80 o
  -5  12   4      524.90      594.12     41.41 o
  -4  12   4      150.66      204.48     26.89 o
  -3  12   4      124.92      131.70     25.28 o
  -2  12   4     2426.96     2360.14    114.82 o
  -1  12   4     1113.35      896.32     60.96 o
   0  12   4     3143.28     3022.45    104.35 o
   1  12   4     1695.57     1481.42    148.75 o
   2  12   4     1907.87     1784.90     90.74 o
   3  12   4       11.69       39.43     34.20 o
   4  12   4    11818.18    11587.45    422.02 o
   5  12   4      970.92      961.32     81.63 o
   6  12   4      153.38      189.25     44.50 o
   7  12   4      649.35      893.25     65.14 o
   8  12   4     2687.77     2739.64     91.59 o
   9  12   4       91.20       61.25     43.30 o
  -9  13   4      148.57      114.23    129.77 o
  -8  13   4       26.16       38.94     25.07 o
  -7  13   4     1911.12     1820.13     45.92 o
  -6  13   4     4142.75     4101.74     91.93 o
  -5  13   4      531.93      516.94     40.94 o
  -4  13   4     1405.49     1479.40     69.65 o
  -3  13   4      546.72      668.34     45.98 o
  -2  13   4       52.99       45.49     37.93 o
  -1  13   4      276.47      304.41     47.19 o
   0  13   4     3545.85     3593.63    139.43 o
   1  13   4      142.74      129.94     54.86 o
   2  13   4     2204.06     2125.99    117.26 o
   3  13   4      672.99      751.56     99.08 o
   4  13   4      716.19      605.55     67.37 o
   5  13   4      888.53      837.53    119.22 o
   6  13   4     4360.54     4593.20    143.98 o
   7  13   4       54.49       23.65     31.54 o
   8  13   4       37.08       35.24     30.51 o
  -7  14   4       77.64       62.05     28.01 o
  -6  14   4      596.51      625.99     47.81 o
  -5  14   4      701.98      794.74     55.09 o
  -4  14   4      370.28      352.26     48.48 o
  -3  14   4      102.88       94.77     33.75 o
  -2  14   4     2995.30     3095.64    114.07 o
  -1  14   4     1039.36      956.76     66.19 o
   0  14   4      879.56     1177.10    134.72 o
   1  14   4      374.98      434.67     85.13 o
   2  14   4     1962.41     2099.32    351.46 o
   3  14   4      444.14      356.10     89.99 o
   4  14   4     2163.22     2060.00    123.24 o
   5  14   4      243.66      213.51     49.42 o
   6  14   4        2.22        1.94     37.01 o
   7  14   4     1589.66     1593.76     95.09 o
  -6  15   4     1273.90     1236.64     85.70 o
  -5  15   4      113.40      110.57     33.11 o
  -4  15   4     3328.33     3296.71    107.53 o
  -3  15   4      829.92      914.25     70.99 o
  -2  15   4      197.93      175.01     37.38 o
  -1  15   4      872.45      620.90     71.27 o
   0  15   4     3836.19     4030.70    181.85 o
   1  15   4      309.44      181.39     71.40 o
   3  15   4      315.08      299.21     81.20 o
   4  15   4        7.42      -14.18     54.89 o
   5  15   4       40.91       80.88     52.97 o
  -3  16   4      271.70      159.48     52.06 o
  -2  16   4     5494.67     4820.32    232.31 o
  -1  16   4      563.50      635.62     85.03 o
   0  16   4       42.22       21.24     79.42 o
   1  16   4     1304.19      923.27    139.23 o
 -13   0   5     1828.60     1754.51     62.30 o
 -11   0   5      479.26      631.68    101.72 o
  -9   0   5     4476.33     4614.79    200.65 o
  -7   0   5     8333.68     7663.93    444.74 o
  -5   0   5    23109.89    23122.73    764.15 o
  -3   0   5    37055.82    38660.93    770.45 o
  -1   0   5     1253.94     1105.56     30.32 o
   1   0   5     7288.29     7107.95    148.81 o
   3   0   5     4250.46     4150.89    200.31 o
   5   0   5       42.73       78.16     62.56 o
   7   0   5     9093.14     8472.76    195.84 o
   9   0   5       77.37      119.48     31.37 o
  11   0   5     4859.66     4922.32    110.54 o
  13   0   5     5582.84     5563.86    146.03 o
 -14   1   5       58.85       56.65     10.53 o
 -13   1   5     6707.62     6859.22    141.74 o
 -12   1   5      470.33      495.73     74.16 o
 -11   1   5     3378.02     3592.96     99.83 o
 -10   1   5       79.11       88.05     16.55 o
  -9   1   5      926.77     1094.94     45.64 o
  -8   1   5      356.22      328.74     19.33 o
  -7   1   5    14291.05    14552.54    316.09 o
  -6   1   5     4907.05     5166.76    122.75 o
  -5   1   5     5195.95     5128.55    108.19 o
  -4   1   5      208.63      214.77     10.88 o
  -3   1   5    10758.68    11079.66    163.40 o
  -2   1   5      700.70      760.91     16.09 o
  -1   1   5     9320.36     8892.18    113.39 o
   0   1   5     5631.92     6168.73     79.96 o
   1   1   5      937.83      925.74     38.54 o
   2   1   5      167.54      209.64     34.35 o
   3   1   5     7171.77     6703.00    181.93 o
   4   1   5     3935.89     4238.63    158.51 o
   5   1   5     7649.31     7995.93    339.68 o
   6   1   5      286.90      323.97     27.33 o
   7   1   5      582.43      593.80     25.47 o
   8   1   5       11.86       24.07     11.39 o
   9   1   5    13788.55    13581.32    198.72 o
  10   1   5      412.03      375.29     25.66 o
  11   1   5     2803.71     2776.77     54.93 o
  12   1   5      658.04      721.41     29.44 o
  13   1   5      840.86      840.76     29.79 o
 -14   2   5      109.29      122.03     16.44 o
 -13   2   5       39.02       40.98     12.27 o
 -12   2   5      606.16      616.87     21.01 o
 -11   2   5     1216.91     1316.02     57.83 o
 -10   2   5      175.59      180.17     13.41 o
  -9   2   5     4672.46     4692.54     73.57 o
  -8   2   5     3161.45     3252.19     59.05 o
  -7   2   5      436.26      505.96     15.53 o
  -6   2   5     1159.28     1112.81     23.05 o
  -5   2   5    12802.87    12145.54    164.71 o
  -4   2   5     2067.59     2225.94     40.92 o
  -3   2   5    42363.31    45139.89    712.70 o
  -2   2   5      597.98      655.39     15.90 o
  -1   2   5     2331.42     2415.97     37.32 o
   0   2   5     2097.41     2140.74     35.33 o
   1   2   5     7922.00     7356.59    122.63 o
   2   2   5     5150.54     6026.13    165.45 o
   3   2   5     1901.48     1732.82     77.67 o
   4   2   5     2753.88     3129.77    110.47 o
   5   2   5     2936.07     3055.08     94.71 o
   6   2   5      528.57      505.99     43.49 o
   7   2   5     7932.79     7542.71    134.25 o
   8   2   5      624.48      632.74     27.00 o
   9   2   5      674.17      760.53     41.42 o
  10   2   5        1.74       28.62     18.52 o
  11   2   5      791.48      827.06     39.42 o
  12   2   5      181.01      159.68     18.16 o
  13   2   5     2972.66     2984.30     66.75 o
 -14   3   5      373.46      328.48     35.15 o
 -13   3   5     3478.74     3561.06    105.81 o
 -12   3   5        5.31       10.11      9.37 o
 -11   3   5     2902.13     3024.29     58.92 o
 -10   3   5       33.77       39.55      7.30 o
  -9   3   5      914.72      965.60     24.13 o
  -8   3   5      427.25      439.48     17.84 o
  -7   3   5     6380.04     6033.21    104.62 o
  -6   3   5        7.15        3.76      5.07 o
  -5   3   5      234.44      333.18     12.53 o
  -4   3   5      116.71      148.95     12.13 o
  -3   3   5      770.94      692.48     19.36 o
  -2   3   5     8058.31     8631.62    106.71 o
  -1   3   5    10401.71     9934.32    123.86 o
   0   3   5     1004.75     1084.98     24.57 o
   1   3   5      613.11      591.79     48.15 o
   2   3   5     4389.68     4276.54    131.01 o
   3   3   5    47176.00    49961.20   1128.28 o
   4   3   5      484.45      471.93     48.06 o
   5   3   5    11299.67    11552.72    273.69 o
   6   3   5     1156.96     1144.99     68.37 o
   7   3   5        5.62        1.77     13.94 o
   8   3   5      218.89      199.78     17.55 o
   9   3   5     5956.70     6302.09    107.66 o
  10   3   5       17.30        1.60     17.91 o
  11   3   5     1715.30     1793.74     45.54 o
  12   3   5       87.07       69.92     15.31 o
  13   3   5       99.98       72.10     22.35 o
 -13   4   5     1377.53     1366.40     45.25 o
 -12   4   5      227.85      262.85     26.82 o
 -11   4   5     3172.54     3228.60     48.06 o
 -10   4   5      119.13      141.42     10.13 o
  -9   4   5     9725.39    10029.94    140.46 o
  -8   4   5       50.29       42.52      8.14 o
  -7   4   5        6.19        7.11      5.72 o
  -6   4   5      307.16      290.35      8.79 o
  -5   4   5     3813.77     3646.70     54.15 o
  -4   4   5      577.42      622.96     19.81 o
  -3   4   5     4644.78     4447.22     71.92 o
  -2   4   5      248.60      196.38     11.36 o
  -1   4   5       40.08       53.79     10.36 o
   0   4   5      633.87      734.89     21.92 o
   1   4   5    18290.60    17683.88    398.83 o
   2   4   5       86.42       94.30     33.46 o
   3   4   5    25592.28    27142.71    632.45 o
   4   4   5      593.19      709.13     67.51 o
   5   4   5     5043.74     4837.15    125.19 o
   6   4   5      688.72      795.31     52.36 o
   7   4   5     3018.03     2947.50     64.13 o
   8   4   5        1.21       -4.31     17.18 o
   9   4   5      121.10      127.46     22.97 o
  10   4   5      196.36      204.29     24.39 o
  11   4   5      804.84      843.12     49.46 o
  12   4   5       84.65       65.75     15.06 o
  13   4   5     4668.61     4564.02    189.26 o
 -13   5   5     3616.99     3814.92     72.85 o
 -12   5   5      573.61      582.22     25.44 o
 -11   5   5     4946.10     5149.42    104.39 o
 -10   5   5      449.34      465.77     18.13 o
  -9   5   5     1208.79     1307.19     27.13 o
  -8   5   5     1608.66     1576.16     26.33 o
  -7   5   5    13992.39    14469.13    157.70 o
  -6   5   5      250.98      265.14     10.80 o
  -5   5   5     1102.63     1122.20     23.34 o
  -4   5   5       15.45       17.14      9.35 o
  -3   5   5     1139.25     1160.26     22.14 o
  -2   5   5      127.91      162.24     12.25 o
  -1   5   5     9823.25     8925.93    135.22 o
   0   5   5      707.91      981.31     38.79 o
   1   5   5      546.32      581.08     43.82 o
   2   5   5       97.92       91.05     35.04 o
   3   5   5    23604.47    24436.75    577.82 o
   4   5   5      142.13      166.05     26.31 o
   5   5   5    10243.27    10153.12    185.49 o
   6   5   5       52.79       53.37     19.10 o
   7   5   5      329.50      411.46     31.43 o
   8   5   5      883.38     1005.64     55.72 o
   9   5   5     3779.56     4064.12     90.47 o
  10   5   5        8.03        1.22     17.97 o
  11   5   5     2017.32     2161.00     53.49 o
  12   5   5       49.94       41.95     13.90 o
  13   5   5      114.60       79.12     34.40 o
 -13   6   5     1059.62      999.74     28.11 o
 -12   6   5      198.83      195.25     17.20 o
 -11   6   5     1930.69     2096.68     46.43 o
 -10   6   5       70.11       47.07     11.13 o
  -9   6   5     6663.47     6959.54    102.32 o
  -8   6   5       17.59       20.16      8.01 o
  -7   6   5       96.88       87.45      8.39 o
  -6   6   5     2952.81     2971.63     40.21 o
  -5   6   5     9559.19     9441.18    110.12 o
  -4   6   5      409.62      457.68     14.79 o
  -3   6   5    13269.89    13518.02    147.89 o
  -2   6   5     2483.94     2472.24     41.47 o
  -1   6   5     2095.29     2088.02     47.24 o
   0   6   5     1184.98     1238.12     64.72 o
   1   6   5    10049.97     9365.49    199.92 o
   2   6   5      113.79      143.74     30.19 o
   3   6   5     6297.73     6036.20    154.77 o
   4   6   5      573.70      601.27     33.97 o
   5   6   5     1527.98     1389.34     50.28 o
   6   6   5      204.87      199.02     24.24 o
   7   6   5     5080.28     5251.12    120.76 o
   8   6   5       16.85       19.71     19.22 o
   9   6   5      161.16      175.85     30.27 o
  10   6   5      954.93      984.51     41.23 o
  11   6   5     2306.67     2378.45     52.78 o
  12   6   5      908.95      832.92     33.43 o
 -12   7   5      543.07      514.97     17.94 o
 -11   7   5      789.05      833.39     32.72 o
 -10   7   5        3.21       -3.19     10.19 o
  -9   7   5      217.63      294.17     15.63 o
  -8   7   5     3212.03     3247.37     44.99 o
  -7   7   5    10315.44    10661.64    131.72 o
  -6   7   5      623.74      695.99     19.38 o
  -5   7   5     4659.60     4641.97     62.99 o
  -4   7   5      115.09      126.17      9.63 o
  -3   7   5     4793.43     4482.33     54.73 o
  -2   7   5        0.27        1.35     11.06 o
  -1   7   5    12648.66    12168.07    227.01 o
   0   7   5     1808.95     1617.20     70.46 o
   1   7   5      377.96      496.84     50.54 o
   2   7   5      215.82      357.58     42.95 o
   3   7   5     4886.99     4939.96    124.09 o
   4   7   5       30.70       25.53     21.20 o
   5   7   5     4675.18     4408.93    102.16 o
   6   7   5      194.54      207.77     25.32 o
   7   7   5      396.35      372.28     30.21 o
   8   7   5     1744.55     1786.35     72.20 o
   9   7   5     6707.11     6854.24    134.32 o
  10   7   5      527.26      465.74     38.73 o
  11   7   5     2942.67     2919.74     60.70 o
  12   7   5     1119.57     1226.05     68.00 o
 -12   8   5      904.67      868.47     29.33 o
 -11   8   5      698.77      702.53     27.64 o
 -10   8   5       99.88       88.43     19.50 o
  -9   8   5     1970.47     1987.10     40.30 o
  -8   8   5      724.70      673.43     20.95 o
  -7   8   5     1319.18     1377.65     29.58 o
  -6   8   5     1842.97     1811.92     37.69 o
  -5   8   5    11914.55    11467.07    150.89 o
  -4   8   5     1285.20     1294.48     33.11 o
  -3   8   5     8105.17     7792.91     98.05 o
  -2   8   5     1865.60     1833.30     45.61 o
  -1   8   5      121.56      114.95     21.67 o
   0   8   5      503.20      520.95     40.30 o
   1   8   5     4399.33     4003.07     99.90 o
   2   8   5       93.96       95.92     22.28 o
   3   8   5     2842.84     2737.23     78.92 o
   4   8   5      175.80      150.12     26.26 o
   5   8   5      221.76      233.48     40.85 o
   6   8   5       40.61       26.32     24.36 o
   7   8   5     3108.19     3100.39     81.39 o
   8   8   5       51.60       37.60     24.28 o
   9   8   5      475.92      494.58     38.89 o
  10   8   5       19.44       29.35     21.20 o
  11   8   5     3155.82     3234.25     97.92 o
  12   8   5      165.83      129.77     52.72 o
 -12   9   5       50.10       38.68     76.73 o
 -11   9   5     1762.33     1553.71    103.35 o
 -10   9   5      159.81      182.64     51.89 o
  -9   9   5        9.28        4.65     13.24 o
  -8   9   5      295.34      290.10     23.65 o
  -7   9   5     3681.14     3708.49     58.01 o
  -6   9   5       52.44       60.01     12.74 o
  -5   9   5     1620.81     1590.04     41.73 o
  -4   9   5       11.10       17.11     12.86 o
  -3   9   5     4337.12     4144.30     83.75 o
  -2   9   5      977.01      918.41     52.19 o
  -1   9   5     5078.87     4847.58    139.39 o
   0   9   5      506.13      637.79     42.40 o
   1   9   5       12.90       18.54     20.98 o
   2   9   5     3938.41     4120.54     91.80 o
   3   9   5     3005.30     3101.41     87.64 o
   4   9   5      189.37      188.23     33.74 o
   5   9   5     3430.50     3367.68     94.86 o
   6   9   5      715.77      849.69     59.39 o
   7   9   5        0.05      -17.51     28.49 o
   8   9   5       22.20       17.27     26.75 o
   9   9   5     5453.21     5599.98    130.28 o
  10   9   5      200.34      154.19     22.95 o
  11   9   5     2011.33     1954.15     82.20 o
 -10  10   5       39.34       18.03     32.99 o
  -9  10   5     2521.30     2447.04     61.45 o
  -8  10   5     1701.36     1720.56     43.69 o
  -7  10   5      342.56      349.30     21.56 o
  -6  10   5       35.59       44.82     15.33 o
  -5  10   5     9046.86     9034.71    147.54 o
  -4  10   5      950.02      982.33     45.25 o
  -3  10   5     5335.57     5459.36    106.56 o
  -2  10   5      396.17      416.65     28.12 o
  -1  10   5       29.39       27.64     21.36 o
   0  10   5     1482.81     1437.30     72.39 o
   1  10   5     5799.51     5699.88    128.01 o
   2  10   5       69.92       50.30     28.70 o
   3  10   5     1347.74     1114.61     95.10 o
   4  10   5     2276.87     1972.27     94.42 o
   5  10   5     1570.94     1545.31     95.26 o
   6  10   5      538.60      611.83     71.83 o
   7  10   5     9146.55     9003.51    295.12 o
   8  10   5      169.73      178.21     32.87 o
   9  10   5       85.23       62.57     27.33 o
  10  10   5      293.47      235.20     35.03 o
 -10  11   5      454.42      221.79    332.54 o
  -9  11   5      516.54      493.65     23.71 o
  -8  11   5      629.18      562.84     32.26 o
  -7  11   5     3769.19     3920.98     72.83 o
  -6  11   5      301.21      324.44     25.84 o
  -5  11   5     1416.53     1457.67     65.63 o
  -4  11   5        8.51       32.79     19.84 o
  -3  11   5     1084.04     1158.34     45.84 o
  -2  11   5     1107.28     1292.10     61.62 o
  -1  11   5     7397.10     7603.30    157.27 o
   0  11   5     1173.44     1111.34     53.18 o
   1  11   5      708.85      624.67     66.81 o
   2  11   5     2926.90     2724.01    119.85 o
   3  11   5     9294.65     9524.76    274.85 o
   4  11   5        0.52       30.92     31.32 o
   5  11   5     5522.22     5349.45    339.27 o
   6  11   5     1143.21     1336.53    122.28 o
   7  11   5      181.91      257.42     51.61 o
   8  11   5       38.59       14.31     27.45 o
   9  11   5     1361.72     1421.95     64.21 o
  10  11   5      110.71       19.60     41.54 o
  -9  12   5     2807.16     2730.60    179.38 o
  -8  12   5      585.93      596.78     34.70 o
  -7  12   5      332.44      302.74     22.08 o
  -6  12   5      267.88      250.68     23.09 o
  -5  12   5     2788.59     2828.35     69.26 o
  -4  12   5      413.85      386.48     31.77 o
  -3  12   5      101.31       98.87     24.60 o
  -2  12   5     1590.29     1767.00     64.87 o
  -1  12   5       35.19       17.40     23.54 o
   0  12   5       31.04       24.64     28.81 o
   1  12   5     6872.28     6842.56    166.88 o
   2  12   5       72.46       84.93    161.88 o
   3  12   5     3471.38     2974.14    269.01 o
   4  12   5     1449.83     1644.02    144.66 o
   5  12   5     1996.86     1801.93    179.70 o
   6  12   5       65.70       54.76     43.12 o
   7  12   5     1335.17     1388.50    127.93 o
   8  12   5       28.19       -9.43     28.88 o
   9  12   5      332.42      296.54     66.53 o
  -8  13   5      975.04      978.18     99.32 o
  -7  13   5     3561.74     3482.33     75.29 o
  -6  13   5       24.51       47.11     17.22 o
  -5  13   5      275.13      293.00     36.23 o
  -4  13   5      483.08      547.45     38.57 o
  -3  13   5      323.56      439.56     40.28 o
  -2  13   5      257.99      301.13     42.50 o
  -1  13   5     6132.75     6126.23    206.05 o
   0  13   5       12.24       14.78     40.12 o
   1  13   5      361.54      398.19     70.48 o
   2  13   5        9.91       29.72     55.29 o
   3  13   5     4015.82     4292.27    203.10 o
   4  13   5       93.20       56.25     48.14 o
   5  13   5     2068.28     2162.28    155.46 o
   6  13   5     1163.38     1163.06    105.26 o
   7  13   5       13.57        2.23     35.02 o
   8  13   5     1406.26     1463.57    106.68 o
  -7  14   5        0.63       14.19     46.64 o
  -6  14   5     2685.11     2642.51     77.05 o
  -5  14   5     3192.57     3063.32     77.10 o
  -4  14   5       38.63       30.80     21.25 o
  -3  14   5     3044.51     3211.58    112.39 o
  -2  14   5     3082.80     3349.34    117.45 o
  -1  14   5       31.48       49.60     35.75 o
   0  14   5      111.86       70.99     54.05 o
   1  14   5     2289.41     2414.00    159.43 o
   2  14   5       22.49       42.11     81.05 o
   3  14   5     1099.41     1224.75    114.64 o
   4  14   5      250.20      272.67     61.90 o
   5  14   5      663.12      840.25     82.39 o
   6  14   5      300.54      229.59     61.54 o
  -5  15   5     1745.48     1732.98     75.72 o
  -4  15   5      809.91      705.05     57.75 o
  -3  15   5     1145.69     1136.26    119.29 o
  -2  15   5        3.38       -5.70     29.73 o
  -1  15   5     4426.38     4071.64    177.10 o
   0  15   5     1244.81     1504.91    120.37 o
   1  15   5        3.02       -8.74     57.35 o
   4  15   5      309.45      162.07     61.06 o
  -2  16   5     1386.92     1488.32    161.54 o
  -1  16   5      548.18      445.41     98.68 o
   0  16   5      650.83      534.63    110.85 o
 -12   0   6     5911.09     6008.01    239.27 o
 -10   0   6     1340.28     1503.18    165.59 o
  -8   0   6       57.99       33.73     39.25 o
  -6   0   6    23535.86    23545.71    437.25 o
  -4   0   6      422.74      411.20     19.80 o
  -2   0   6    12551.28    12129.48    214.25 o
   0   0   6    18845.06    20136.90    351.83 o
   2   0   6      932.83     1274.36    100.72 o
   4   0   6     4949.71     4508.02    305.50 o
   6   0   6     7591.81     7521.92    205.09 o
   8   0   6     2058.45     1987.98     80.22 o
  10   0   6     4696.21     4876.79    147.68 o
  12   0   6     1051.99     1128.45     57.22 o
 -13   1   6      268.88      248.02     28.05 o
 -12   1   6       69.42       64.89     18.25 o
 -11   1   6        4.87       -4.23     13.17 o
 -10   1   6     1256.21     1171.52    165.93 o
  -9   1   6     1327.23     1369.51     49.86 o
  -8   1   6     3549.71     3649.28     75.00 o
  -7   1   6     2605.71     2614.23     54.77 o
  -6   1   6        5.44       13.19      5.72 o
  -5   1   6     3435.91     3446.13     48.31 o
  -4   1   6    30530.08    31248.41    393.52 o
  -3   1   6      101.82      117.97     12.97 o
  -2   1   6    11665.69    11891.98    148.88 o
  -1   1   6      654.22      711.34     19.74 o
   0   1   6     1827.70     1861.69     36.16 o
   1   1   6     4101.98     4224.80     97.49 o
   2   1   6     7119.28     7025.25    207.70 o
   3   1   6     1954.24     2433.52     96.59 o
   4   1   6    17731.90    19236.55    605.94 o
   5   1   6       20.64       41.55     22.96 o
   6   1   6     6638.84     6926.60    174.17 o
   7   1   6      803.54      804.10     46.13 o
   8   1   6     9565.82     9452.23    156.13 o
   9   1   6       76.11       66.18     23.18 o
  10   1   6       45.77       68.16     23.09 o
  11   1   6      259.31      233.97     23.89 o
  12   1   6     4121.15     4095.21     68.61 o
  13   1   6      409.47      374.94     41.85 o
 -13   2   6      171.92      157.96     11.10 o
 -12   2   6     4800.71     4924.83    148.10 o
 -11   2   6       24.79       19.68     12.82 o
 -10   2   6     2417.35     2461.77     71.95 o
  -9   2   6     1629.25     1635.91     53.27 o
  -8   2   6       29.36       34.34     11.35 o
  -7   2   6      489.44      503.06     17.51 o
  -6   2   6    15229.08    15001.00    186.35 o
  -5   2   6      181.39      197.51      9.59 o
  -4   2   6     4264.78     4425.35     59.25 o
  -3   2   6      591.14      732.45     24.82 o
  -2   2   6     6761.13     6833.94     93.08 o
  -1   2   6     1474.93     1356.48     27.87 o
   0   2   6     4663.97     4138.02     63.75 o
   1   2   6      501.99      511.60     27.43 o
   2   2   6       64.72       48.32     31.16 o
   3   2   6     2232.39     2522.42     99.13 o
   4   2   6     9920.23     9439.34    251.18 o
   5   2   6     8204.27     8508.86    232.10 o
   6   2   6     3305.22     3361.77     76.69 o
   7   2   6        0.10      -17.76     17.16 o
   8   2   6       87.82       97.46     21.35 o
   9   2   6        2.36      -10.17     20.83 o
  10   2   6     6640.44     6861.45    124.49 o
  11   2   6       31.56       23.30     18.33 o
  12   2   6     2161.87     2250.60     49.66 o
  13   2   6      121.15       78.87     35.88 o
 -13   3   6       14.43       10.16     10.30 o
 -12   3   6      166.65      195.22     29.27 o
 -11   3   6      350.03      404.14     30.57 o
 -10   3   6     6209.80     6439.78     96.35 o
  -9   3   6        5.26       10.33      8.37 o
  -8   3   6     7269.79     7568.30    133.51 o
  -7   3   6       30.23       18.75      7.42 o
  -6   3   6      323.71      331.90     11.77 o
  -5   3   6      267.47      293.88     11.17 o
  -4   3   6    10064.61    10191.45    131.58 o
  -3   3   6      322.79      398.40     19.09 o
  -2   3   6     5875.73     5649.69     76.31 o
  -1   3   6      123.30       87.90     11.42 o
   0   3   6      691.43      627.24     34.74 o
   1   3   6     1985.46     1862.62     65.28 o
   2   3   6    25504.84    26087.09    607.78 o
   3   3   6      383.53      522.22     51.63 o
   4   3   6    15600.14    17071.52    419.75 o
   5   3   6      604.39      600.70     34.00 o
   6   3   6     4234.46     4320.25     97.47 o
   7   3   6      382.69      384.62     36.30 o
   8   3   6     4489.19     4631.92     89.10 o
   9   3   6       60.43       60.96     22.87 o
  10   3   6     1305.99     1324.90     62.25 o
  11   3   6      207.13      163.43     21.61 o
  12   3   6     3074.53     3003.89     56.93 o
  13   3   6      122.28      116.91     38.88 o
 -13   4   6       50.36       62.18     12.72 o
 -12   4   6     8434.28     8755.18    156.32 o
 -11   4   6       13.06        3.62      6.72 o
 -10   4   6     8157.56     8281.99    110.11 o
  -9   4   6       59.95       81.23      8.76 o
  -8   4   6     1811.01     1885.26     47.53 o
  -7   4   6      203.54      205.58     14.22 o
  -6   4   6     8298.76     8209.55     85.92 o
  -5   4   6       29.45       43.65      6.56 o
  -4   4   6     3740.35     3919.40     54.23 o
  -3   4   6      332.01      336.01     13.45 o
  -2   4   6      619.21      539.15     17.24 o
  -1   4   6       99.37       84.72     11.26 o
   0   4   6    12596.54    11405.37    218.61 o
   1   4   6      797.73     1063.59     53.74 o
   2   4   6     1423.06     1663.57     80.50 o
   3   4   6       78.14       44.39     35.36 o
   4   4   6    15345.92    14575.77    353.64 o
   5   4   6       23.89       46.35     19.75 o
   6   4   6      192.28      187.52     25.12 o
   7   4   6        7.06       10.75     18.43 o
   8   4   6      266.23      293.65     25.42 o
   9   4   6      379.36      372.22     31.05 o
  10   4   6      527.23      500.10     39.31 o
  11   4   6       47.02       46.05     18.14 o
  12   4   6     1545.12     1549.64     37.42 o
  13   4   6       53.27       43.93     43.26 o
 -13   5   6      200.70      190.89     25.17 o
 -12   5   6      772.49      805.36     40.19 o
 -11   5   6       34.78       48.27      9.86 o
 -10   5   6     5186.34     5417.84     95.04 o
  -9   5   6     1186.55     1114.37     31.23 o
  -8   5   6     2850.17     2973.77     50.39 o
  -7   5   6      455.59      479.74     19.81 o
  -6   5   6       91.51       88.16      7.62 o
  -5   5   6       96.72      135.95      8.90 o
  -4   5   6     4338.50     4019.64     55.57 o
  -3   5   6        1.16        8.52      8.60 o
  -2   5   6     6465.12     6346.02     86.62 o
  -1   5   6      422.64      431.88     20.21 o
   0   5   6       72.55      110.03     18.41 o
   1   5   6     1250.15     1353.91     60.69 o
   2   5   6    11190.50    11129.05    253.56 o
   3   5   6       14.19       38.71     36.01 o
   4   5   6     4555.20     4674.17    135.97 o
   5   5   6      212.47      216.71     24.40 o
   6   5   6     3793.15     3918.64     88.82 o
   7   5   6      390.30      397.12     29.56 o
   8   5   6     1931.67     1980.38     56.13 o
   9   5   6       12.35       17.53     22.04 o
  10   5   6       54.35       58.43     21.79 o
  11   5   6      248.27      225.13     21.95 o
  12   5   6     1328.39     1330.25     48.99 o
 -13   6   6        3.54       -3.67     21.97 o
 -12   6   6     2762.10     2838.43     58.72 o
 -11   6   6       14.95        0.34      9.22 o
 -10   6   6     1733.40     1621.14     55.89 o
  -9   6   6       42.22       47.95     11.60 o
  -8   6   6     1088.58     1148.30     31.97 o
  -7   6   6     1546.29     1590.65     28.14 o
  -6   6   6     8588.66     8451.53    111.14 o
  -5   6   6      912.09      893.67     18.90 o
  -4   6   6     5046.23     4962.03     63.06 o
  -3   6   6     1428.16     1382.40     25.32 o
  -2   6   6     3792.53     3552.23     56.82 o
  -1   6   6     1891.46     1901.27     42.85 o
   0   6   6     7291.13     6784.98    145.33 o
   1   6   6     1181.44     1288.99     84.82 o
   2   6   6       14.41       32.39     25.64 o
   3   6   6     4063.36     4199.22    112.59 o
   4   6   6    11248.81    10715.51    187.78 o
   5   6   6       14.27       13.59     19.62 o
   6   6   6     6861.40     6975.75    133.32 o
   7   6   6     1155.66     1171.88     50.08 o
   8   6   6       42.93       76.96     21.14 o
   9   6   6     1883.13     2006.58     60.93 o
  10   6   6     3428.37     3606.52     82.89 o
  11   6   6     1078.09     1101.27     36.97 o
  12   6   6      724.53      632.07     49.85 o
 -12   7   6       43.01       49.34     10.26 o
 -11   7   6      246.01      231.61     15.74 o
 -10   7   6      286.43      304.14     34.23 o
  -9   7   6      436.44      462.76     26.13 o
  -8   7   6     4040.79     3974.81     89.39 o
  -7   7   6      526.99      516.93     22.48 o
  -6   7   6      125.90      146.80     10.95 o
  -5   7   6     1606.04     1592.18     29.46 o
  -4   7   6    23291.43    22275.21    245.68 o
  -3   7   6     1392.73     1313.07     23.08 o
  -2   7   6     7801.89     7331.78     98.79 o
  -1   7   6     2965.55     2984.47     64.71 o
   0   7   6     1700.88     1825.91     59.08 o
   1   7   6        4.14       38.58     26.34 o
   2   7   6     8845.12     8728.52    162.28 o
   3   7   6       23.59       28.34     25.21 o
   4   7   6     3134.60     3087.05    103.43 o
   5   7   6      632.91      698.19     40.40 o
   6   7   6     3073.08     2914.26     81.02 o
   7   7   6      479.72      483.34     46.35 o
   8   7   6     9052.38     9400.62    186.29 o
   9   7   6      152.95      150.54     27.98 o
  10   7   6      226.60      176.95     30.94 o
  11   7   6      155.24      166.53     25.55 o
  12   7   6     3940.24     3910.71    233.18 o
 -12   8   6      985.44     1029.66     62.82 o
 -11   8   6       76.00       89.43     16.03 o
 -10   8   6     1789.76     1692.76     70.66 o
  -9   8   6       66.97       62.77     16.91 o
  -8   8   6      943.79      878.29     28.92 o
  -7   8   6      955.38      910.03     29.53 o
  -6   8   6    10218.91    10192.36    151.88 o
  -5   8   6        6.76        3.50     10.87 o
  -4   8   6      218.48      210.75     13.32 o
  -3   8   6       12.39       32.30      9.61 o
  -2   8   6     5857.72     5415.03     93.13 o
  -1   8   6       23.13       13.68     18.25 o
   0   8   6     7781.73     7716.61    170.46 o
   1   8   6       20.06       13.07     23.31 o
   2   8   6        1.92        7.82     22.95 o
   3   8   6      605.44      709.74     44.11 o
   4   8   6     2215.67     2163.79     86.60 o
   5   8   6       33.68       23.82     30.13 o
   6   8   6     6969.57     6733.53    192.66 o
   7   8   6      772.73      710.74     73.83 o
   8   8   6      144.59      147.64     34.14 o
   9   8   6      375.66      406.69     36.62 o
  10   8   6    10670.55    10605.56    222.68 o
  11   8   6      154.59      158.96     29.48 o
 -11   9   6      175.99      147.49     95.78 o
 -10   9   6     1305.94      949.63    251.43 o
  -9   9   6      183.83      149.33     43.51 o
  -8   9   6     4099.02     4278.86     81.66 o
  -7   9   6     1626.88     1580.96     36.44 o
  -6   9   6      236.50      234.82     20.94 o
  -5   9   6       74.13       91.56     17.02 o
  -4   9   6    11526.41    11558.08    174.35 o
  -3   9   6      933.00      932.19     39.10 o
  -2   9   6     2393.20     2290.74     79.98 o
  -1   9   6       86.37      106.69     22.24 o
   0   9   6     1638.28     1636.48     64.56 o
   1   9   6      650.53      634.22     62.64 o
   2   9   6     5544.24     5461.00    114.31 o
   3   9   6       88.08      114.81     36.86 o
   4   9   6     2456.46     2433.40     84.71 o
   5   9   6       49.46       78.55     32.91 o
   6   9   6      535.71      630.93     66.20 o
   7   9   6      142.53      119.13     48.08 o
   8   9   6     3164.26     3349.60    123.84 o
   9   9   6        4.23       13.76     27.39 o
  10   9   6      377.56      381.20     92.33 o
 -11  10   6       53.00       -3.01     74.31 o
 -10  10   6     2943.75     2664.47     99.32 o
  -9  10   6      879.16      875.75     87.89 o
  -8  10   6      170.75      171.33     20.64 o
  -7  10   6        9.35       -7.82     13.85 o
  -6  10   6     3665.17     3820.64     68.04 o
  -5  10   6      296.40      299.23     27.17 o
  -4  10   6     1367.17     1331.73     60.11 o
  -3  10   6     2067.90     2086.16     58.66 o
  -2  10   6      448.69      471.87     31.32 o
  -1  10   6     1595.63     1581.35     56.48 o
   0  10   6     5740.58     5761.75    123.85 o
   1  10   6      435.25      444.92     45.07 o
   2  10   6       47.45       37.46     28.80 o
   3  10   6     1641.14      897.06     94.83 o
   4  10   6     1097.67      974.24    107.61 o
   5  10   6     3467.26     3229.83    112.25 o
   6  10   6     3895.03     3974.47    150.04 o
   7  10   6      615.96      642.06     68.85 o
   8  10   6      436.41      398.70     47.05 o
   9  10   6       88.79       47.47     33.00 o
  10  10   6     1987.59     1997.89     75.16 o
  -9  11   6        2.79       17.78     27.44 o
  -8  11   6     3192.48     3214.44     80.79 o
  -7  11   6      482.06      485.27     40.62 o
  -6  11   6       50.21       39.67     16.64 o
  -5  11   6       20.32       35.87     18.25 o
  -4  11   6     3130.62     3280.17     82.18 o
  -3  11   6        0.45        3.94     19.39 o
  -2  11   6     3472.69     3547.92    100.73 o
  -1  11   6      303.31      423.23     47.04 o
   0  11   6      182.22      173.03     28.82 o
   1  11   6     1466.89     1481.91     82.44 o
   2  11   6     7456.29     7654.97    178.27 o
   3  11   6       42.94       41.32     34.75 o
   4  11   6      414.38      393.35     80.87 o
   5  11   6      317.42      285.42     66.30 o
   6  11   6     1688.10     1842.90    104.03 o
   7  11   6      177.39      116.43     51.80 o
   8  11   6      888.26      812.08     98.11 o
   9  11   6       64.16       67.71     30.13 o
  -9  12   6      902.07     1006.40    242.65 o
  -8  12   6     2516.17     2427.56     87.76 o
  -7  12   6      602.95      607.02     26.78 o
  -6  12   6     1542.51     1558.47     44.38 o
  -5  12   6       15.26        3.34     17.52 o
  -4  12   6       72.03       91.31     23.69 o
  -3  12   6     1105.63     1073.03     65.70 o
  -2  12   6      303.02      324.97     33.51 o
  -1  12   6      223.24      228.99     36.44 o
   0  12   6    10738.54    10610.92    241.34 o
   1  12   6      423.36      565.88     64.17 o
   2  12   6       12.46       31.31     51.77 o
   3  12   6     2194.37     2517.00    356.20 o
   4  12   6     5618.41     5241.08    258.49 o
   5  12   6      446.99      344.91     65.53 o
   6  12   6     2318.41     2208.41    133.08 o
   7  12   6      170.08      187.78     47.18 o
   8  12   6        4.77       13.92     35.36 o
  -8  13   6     1774.32     1217.96    248.73 o
  -7  13   6      571.56      491.28     48.32 o
  -6  13   6       48.10       36.62     15.26 o
  -5  13   6      485.18      554.16     36.71 o
  -4  13   6     1663.39     1753.53     56.42 o
  -3  13   6      754.32      720.96     47.58 o
  -2  13   6     1531.63     1469.59     98.20 o
  -1  13   6     1063.80     1310.52     77.22 o
   0  13   6       96.67       76.72     42.26 o
   1  13   6      194.40      235.86     61.81 o
   2  13   6     6236.62     6538.33    388.70 o
   3  13   6       43.19      114.43    101.05 o
   4  13   6      299.83      256.35     59.31 o
   5  13   6      215.67      167.27     48.69 o
   6  13   6      979.89      994.00    120.80 o
   7  13   6      148.53       50.13     40.37 o
  -6  14   6     1990.05     2019.97    210.88 o
  -5  14   6        6.17        7.15     20.97 o
  -4  14   6     1562.03     1574.33     80.71 o
  -3  14   6     1056.56     1198.36     68.16 o
  -2  14   6     1226.92     1136.68     77.23 o
  -1  14   6     1006.11     1080.77    104.83 o
   0  14   6     3399.13     3674.12    161.11 o
   1  14   6      128.53      153.69     55.51 o
   2  14   6      278.97      302.20     74.10 o
   3  14   6      504.01      409.59    190.60 o
   4  14   6     2365.34     2409.81    163.67 o
   5  14   6      199.46      114.25     61.65 o
   6  14   6     2269.89     1613.36    183.17 o
  -4  15   6     4347.18     4137.81    133.36 o
  -3  15   6      844.20      865.74     59.48 o
  -2  15   6     1542.54     1531.56     77.34 o
  -1  15   6      790.80      869.26     78.37 o
   0  15   6      531.46      388.94     58.36 o
   1  15   6      160.45      127.15     80.43 o
   2  15   6     1484.18     1274.68    197.70 o
  -9   0   7     1202.84     1411.94    162.21 o
  -7   0   7    31509.45    30724.54    572.56 o
  -5   0   7      112.07      105.11      8.84 o
  -3   0   7    22641.11    22293.37    452.14 o
  -1   0   7     6031.36     5838.70    115.25 o
   1   0   7     3594.94     3476.75    130.94 o
   3   0   7     3270.89     3107.65    173.33 o
   5   0   7      564.01      560.47     50.68 o
   7   0   7     3300.91     3286.04    152.82 o
   9   0   7      866.35     1021.69     56.88 o
  11   0   7      226.91      212.38     39.33 o
 -12   1   7      434.84      437.98     30.42 o
 -11   1   7     5665.88     5364.56    329.16 o
 -10   1   7        6.30       52.04     73.00 o
  -9   1   7     2502.63     2628.90     86.80 o
  -8   1   7      260.48      266.13     11.27 o
  -7   1   7     5178.28     5181.67     77.53 o
  -6   1   7      187.36      190.22     11.08 o
  -5   1   7    14406.68    14062.38    145.43 o
  -4   1   7      722.66      752.77     18.28 o
  -3   1   7      409.31      389.97     15.48 o
  -2   1   7      517.93      566.99     15.94 o
  -1   1   7     6010.38     5638.30     78.75 o
   0   1   7        8.89      -14.89     11.24 o
   1   1   7     1174.64      837.72     69.06 o
   2   1   7       29.97       35.24     32.88 o
   3   1   7     2809.63     2797.57    114.67 o
   4   1   7      927.68      991.13     62.11 o
   5   1   7    10703.57    10280.86    189.98 o
   6   1   7      699.81      824.42     40.43 o
   7   1   7     4854.64     5197.36    108.04 o
   8   1   7     1741.96     1788.81     50.73 o
   9   1   7      529.47      602.85     43.17 o
  10   1   7      700.58      737.62     39.51 o
  11   1   7     6470.38     6509.79    141.22 o
  12   1   7      152.77      141.29     16.41 o
 -13   2   7     2936.43     2924.50     88.01 o
 -12   2   7        4.86       -2.76     10.71 o
 -11   2   7       18.47       18.23     11.54 o
 -10   2   7      192.08      200.43     26.93 o
  -9   2   7      268.00      270.71     17.93 o
  -8   2   7     3623.30     3534.90     66.66 o
  -7   2   7     9410.77     9292.76    136.11 o
  -6   2   7      129.30      148.06      7.14 o
  -5   2   7      856.51      877.03     14.96 o
  -4   2   7       16.54       14.50      6.30 o
  -3   2   7    11779.30    11566.89    149.42 o
  -2   2   7      259.37      247.21     11.90 o
  -1   2   7     5936.44     5975.48     84.13 o
   0   2   7       26.83       14.35     13.57 o
   1   2   7      184.83       96.90     23.54 o
   2   2   7       23.47       46.27     34.61 o
   3   2   7    21182.99    23577.22    559.70 o
   4   2   7     2246.38     2328.45     86.05 o
   5   2   7     1770.80     1464.92     57.39 o
   6   2   7      335.69      389.52     29.53 o
   7   2   7     3589.28     3665.46     98.35 o
   8   2   7       15.14       11.36     18.77 o
   9   2   7     5356.11     5561.99    106.95 o
  10   2   7      348.32      343.31     29.82 o
  11   2   7       43.12       23.63     18.39 o
  12   2   7      224.00      218.75     22.28 o
 -13   3   7      193.16      208.98     17.80 o
 -12   3   7      172.18      185.22     19.02 o
 -11   3   7    10060.14    10137.61    164.73 o
 -10   3   7      627.75      648.64     30.11 o
  -9   3   7     1939.85     1975.59     39.37 o
  -8   3   7      259.91      260.61     14.26 o
  -7   3   7     3877.08     3924.08     57.19 o
  -6   3   7      227.59      218.53      9.23 o
  -5   3   7     6511.99     6633.66     65.93 o
  -4   3   7       39.04       30.79      7.17 o
  -3   3   7     2556.74     2420.98     42.99 o
  -2   3   7        9.87       19.80      8.82 o
  -1   3   7     5217.30     5083.77     71.75 o
   0   3   7       41.76       68.90     14.62 o
   1   3   7    10749.50    10475.50    269.32 o
   2   3   7     1642.40     1745.76     82.60 o
   3   3   7       73.38      133.24     34.40 o
   4   3   7      236.85      217.72     38.27 o
   5   3   7    17306.21    16699.08    372.72 o
   6   3   7       17.13       21.31     20.71 o
   7   3   7     3562.44     3712.48     82.96 o
   8   3   7        1.64        1.55     18.86 o
   9   3   7      369.45      306.18     45.21 o
  10   3   7      333.55      282.14     27.73 o
  11   3   7     5302.24     5381.84    103.48 o
  12   3   7      117.64       88.51     21.28 o
 -13   4   7     6594.50     6672.27    196.61 o
 -12   4   7      210.51      243.80     34.83 o
 -11   4   7      114.70      123.89     26.98 o
 -10   4   7      353.20      374.62     21.53 o
  -9   4   7     3878.89     3992.20     68.71 o
  -8   4   7       19.73       32.13      8.21 o
  -7   4   7     1961.55     1977.18     29.72 o
  -6   4   7       61.85       76.69      7.00 o
  -5   4   7        4.64        3.87      6.32 o
  -4   4   7      118.67      135.99      9.35 o
  -3   4   7    11672.16    11210.95    133.92 o
  -2   4   7       92.83      137.26     10.11 o
  -1   4   7    13445.21    13138.36    171.67 o
   0   4   7     1574.16     1636.27     40.84 o
   1   4   7     4402.98     4323.26    125.74 o
   2   4   7     1509.00     1472.50     60.62 o
   3   4   7    36009.84    37066.03    764.42 o
   4   4   7      845.01      980.22     52.13 o
   5   4   7      885.53      981.48     47.16 o
   6   4   7     1208.70     1299.45     75.40 o
   7   4   7     1945.20     2123.31     61.27 o
   8   4   7       28.11       23.32     19.41 o
   9   4   7     1991.47     2200.66     75.19 o
  10   4   7      377.96      416.38     29.63 o
  11   4   7      438.65      445.38     35.00 o
  12   4   7        2.36       10.09     23.19 o
 -12   5   7       62.15       72.57     13.26 o
 -11   5   7    10657.25    11103.38    225.19 o
 -10   5   7        0.11       -2.48      7.72 o
  -9   5   7     2033.65     2003.42     38.00 o
  -8   5   7      122.44      139.87     15.62 o
  -7   5   7     2456.05     2569.88     40.56 o
  -6   5   7     1319.62     1293.00     22.03 o
  -5   5   7     5644.43     5787.80     72.89 o
  -4   5   7       13.79       25.56      7.65 o
  -3   5   7     1027.99      992.20     20.87 o
  -2   5   7     1216.77     1317.37     25.90 o
  -1   5   7    10275.32     9506.36    135.34 o
   0   5   7      481.63      532.28     31.30 o
   1   5   7    13675.99    13184.40    333.93 o
   2   5   7       22.17       19.83     22.25 o
   3   5   7      414.50      374.83     30.27 o
   4   5   7     2063.53     2073.94     63.51 o
   5   5   7     4822.39     4613.05     97.18 o
   6   5   7        3.85        4.41     23.70 o
   7   5   7     3441.21     3642.62     83.19 o
   8   5   7     1906.47     1938.65     60.52 o
   9   5   7       14.77      -11.78     20.82 o
  10   5   7      454.68      458.61     30.93 o
  11   5   7     1870.89     1917.38     64.65 o
  12   5   7      287.48      353.73     36.86 o
 -12   6   7      128.59      108.70     13.79 o
 -11   6   7      127.08      105.26     10.46 o
 -10   6   7       66.45       68.88     10.07 o
  -9   6   7     1183.21     1286.33     29.85 o
  -8   6   7     1022.94      997.60     28.10 o
  -7   6   7     5531.23     5631.13     76.44 o
  -6   6   7     1522.43     1479.98     30.92 o
  -5   6   7      233.26      225.07     11.32 o
  -4   6   7       77.58       63.84      9.35 o
  -3   6   7    10356.25     9730.56    106.12 o
  -2   6   7     3327.18     3239.89     52.08 o
  -1   6   7     4462.28     4151.90     72.46 o
   0   6   7      119.61      145.96     21.08 o
   1   6   7       32.03       29.40     21.49 o
   2   6   7        8.84       11.18     21.07 o
   3   6   7     4096.87     3764.32     86.87 o
   4   6   7      306.90      290.81     31.39 o
   5   6   7      388.44      426.06     37.96 o
   6   6   7      627.15      613.25     47.89 o
   7   6   7     2666.09     2780.64     85.86 o
   8   6   7       65.16       47.00     27.16 o
   9   6   7     2900.57     2986.19     80.55 o
  10   6   7      120.97      114.56     24.71 o
  11   6   7        3.33       -5.44     23.61 o
 -12   7   7        5.72       10.42     14.32 o
 -11   7   7     2337.97     2300.46     65.10 o
 -10   7   7      223.10      261.26     22.13 o
  -9   7   7     2175.90     2227.70     43.55 o
  -8   7   7      134.02      148.56     11.48 o
  -7   7   7     1795.94     1802.68     32.03 o
  -6   7   7     1648.80     1813.10     33.89 o
  -5   7   7     9610.72     9638.94    111.44 o
  -4   7   7      501.12      523.44     19.91 o
  -3   7   7      312.25      320.97     16.70 o
  -2   7   7        8.22        4.98     10.64 o
  -1   7   7     5060.69     4767.20     92.79 o
   0   7   7      857.51      843.84     40.04 o
   1   7   7     1842.01     1842.71     62.51 o
   2   7   7      718.62      747.35     65.61 o
   3   7   7       68.68       83.85     25.69 o
   4   7   7      301.78      343.29     38.69 o
   5   7   7     5771.48     5764.87    135.14 o
   6   7   7       14.49       48.34     30.44 o
   7   7   7     3938.97     4267.07    148.12 o
   8   7   7      171.17      210.26     38.98 o
   9   7   7     1085.35     1187.60     64.29 o
  10   7   7       15.96       -8.02     25.21 o
  11   7   7     3914.92     3667.60    140.29 o
 -11   8   7      489.44      440.37     27.78 o
 -10   8   7       15.84        3.60     13.07 o
  -9   8   7     1709.93     1717.65     80.64 o
  -8   8   7        0.65       -7.38      8.92 o
  -7   8   7     6229.65     6451.88     83.23 o
  -6   8   7      881.90      884.20     33.33 o
  -5   8   7        9.66       28.69     11.63 o
  -4   8   7       16.19       32.81     13.61 o
  -3   8   7    12353.12    12036.28    163.66 o
  -2   8   7       66.87       79.80     18.23 o
  -1   8   7      754.37      713.03     36.28 o
   0   8   7      880.94     1091.02     87.45 o
   1   8   7       53.64       75.56     27.35 o
   2   8   7      166.94      133.74     27.30 o
   3   8   7     4628.31     4412.28    125.12 o
   4   8   7       17.60        5.19     29.24 o
   5   8   7     2456.93     2392.25     85.89 o
   6   8   7     1442.30     1512.15    113.46 o
   7   8   7     3219.74     3545.47    141.97 o
   8   8   7       12.36      -15.56     36.12 o
   9   8   7     4127.33     4300.51    188.57 o
  10   8   7        9.81       34.03     29.28 o
  11   8   7      135.43      187.16     49.46 o
 -10   9   7      400.35      413.43     88.21 o
  -9   9   7     2077.34     2142.43    111.00 o
  -8   9   7      240.88      251.30     24.27 o
  -7   9   7      923.11      875.82     26.83 o
  -6   9   7       45.93       55.79     12.81 o
  -5   9   7    10311.52    10392.64    176.01 o
  -4   9   7       17.31       11.36     16.05 o
  -3   9   7     3230.49     3104.79     81.75 o
  -2   9   7     3047.21     3071.53     72.74 o
  -1   9   7     2282.43     2178.90     69.26 o
   0   9   7      537.55      538.54     39.35 o
   1   9   7     3365.37     3334.10     91.87 o
   2   9   7      248.41      235.37     31.64 o
   3   9   7      178.59      137.23     37.95 o
   4   9   7        7.83       -7.86     35.48 o
   5   9   7     3977.65     3894.18    115.40 o
   6   9   7     1469.25     1419.86     89.98 o
   7   9   7     5400.68     5434.64    257.60 o
   8   9   7      503.78      528.38     57.39 o
   9   9   7      801.42     1105.72    104.48 o
  10   9   7      391.89      382.87     57.22 o
 -10  10   7       92.85       91.41     95.40 o
  -9  10   7     2099.92     2046.76    202.09 o
  -8  10   7      832.95      902.37     32.43 o
  -7  10   7     3852.39     3885.90     69.80 o
  -6  10   7      225.79      231.78     24.89 o
  -5  10   7      623.91      632.51     32.22 o
  -4  10   7       53.35       59.38     19.75 o
  -3  10   7     6210.09     6328.49    133.10 o
  -2  10   7       47.29       46.54     22.48 o
  -1  10   7     2123.75     2137.24     81.06 o
   0  10   7     3214.29     3380.38     83.04 o
   1  10   7     1384.81     1440.77     60.24 o
   2  10   7     1259.12      841.82    104.80 o
   3  10   7     3348.81     3209.23    116.04 o
   4  10   7      522.37      547.50    164.73 o
   5  10   7     2610.93     2523.24    143.02 o
   6  10   7      122.75      144.69     46.91 o
   7  10   7     1766.45     1929.62    103.20 o
   8  10   7       73.91        9.70     34.14 o
   9  10   7     2017.54     2095.95     83.58 o
  -9  11   7      911.83      917.86    232.51 o
  -8  11   7      158.77      163.69     26.18 o
  -7  11   7     1188.50     1253.56     32.67 o
  -6  11   7      287.67      307.31     22.06 o
  -5  11   7     2437.83     2571.94     60.71 o
  -4  11   7       45.95       35.43     19.60 o
  -3  11   7     1085.03     1102.92     48.30 o
  -2  11   7       30.50       -6.18     23.57 o
  -1  11   7     5887.21     5799.05    116.52 o
   0  11   7        2.62       28.97     22.79 o
   1  11   7     7971.29     7555.70    162.64 o
   2  11   7     1729.42     1688.75    184.28 o
   3  11   7      713.05      351.20     78.93 o
   4  11   7      116.71      101.84     91.21 o
   5  11   7     3073.06     2964.15    152.85 o
   6  11   7      361.47      352.89     68.73 o
   7  11   7     1586.34     1703.30    115.35 o
   8  11   7       82.70       77.65     43.80 o
   9  11   7       68.58       23.18     47.99 o
  -8  12   7        8.10      -10.05     38.12 o
  -7  12   7      260.17      281.74     24.02 o
  -6  12   7      208.66      205.76     18.43 o
  -5  12   7      227.96      197.92     24.43 o
  -4  12   7      853.78      872.02     44.99 o
  -3  12   7      952.34     1107.06     87.91 o
  -2  12   7      374.00      411.31     41.94 o
  -1  12   7     2123.69     2185.78     72.64 o
   0  12   7      463.12      449.85     44.72 o
   1  12   7      771.05      934.91    122.08 o
   2  12   7     1515.46     1187.34    163.70 o
   3  12   7     7795.67     6851.70    377.67 o
   4  12   7      319.71      387.17    405.87 o
   5  12   7     1024.96      709.26    177.05 o
   6  12   7      407.97      418.94     84.25 o
   7  12   7      548.95      506.03     95.70 o
   8  12   7       51.90       59.83     54.41 o
  -7  13   7      377.06      429.24     68.34 o
  -6  13   7     1408.83     1474.68     57.76 o
  -5  13   7     1254.38     1282.92     41.69 o
  -4  13   7      384.03      388.87     29.14 o
  -3  13   7      900.83      981.72     63.68 o
  -2  13   7      204.71      163.91     37.33 o
  -1  13   7     2203.28     2388.40     85.35 o
   0  13   7        3.52       18.72     38.99 o
   1  13   7     7217.60     6887.85    330.96 o
   2  13   7      201.55      283.59     74.36 o
   3  13   7      494.34      612.30    136.19 o
   4  13   7      818.35     1036.14    260.89 o
   5  13   7     2323.64     2538.55    128.45 o
   6  13   7        0.87       -7.04     49.45 o
  -5  14   7      215.60      183.91     31.84 o
  -4  14   7      987.61     1006.57     74.60 o
  -3  14   7     3267.70     3359.44    125.09 o
  -2  14   7     1262.10     1328.00     60.36 o
  -1  14   7      575.22      715.11     61.98 o
   0  14   7      413.82      422.04     99.41 o
   1  14   7       18.13       56.93     44.40 o
   2  14   7      203.63      173.15     63.38 o
   3  14   7     1166.74     1324.75    275.09 o
  -3  15   7      639.66      405.28    124.03 o
  -2  15   7      129.75       83.95     38.78 o
  -1  15   7      939.18      758.32    117.40 o
   0  15   7        0.49       -0.92     46.81 o
   1  15   7     1682.27     1645.80    181.14 o
  -8   0   8     3033.95     3007.09     75.46 o
  -6   0   8     5150.97     5188.88    107.11 o
  -4   0   8     9463.96     9267.03    138.04 o
  -2   0   8     3488.92     3717.17     66.00 o
   0   0   8      892.94      919.80     44.10 o
   2   0   8     3673.52     3128.66    155.00 o
   4   0   8      289.73      384.71     46.96 o
   6   0   8     8409.56     8321.31    188.52 o
   8   0   8     9822.00    10201.01    300.99 o
  10   0   8     1486.23     1679.37    132.75 o
  12   0   8     2519.10     2534.23    102.53 o
 -11   1   8      178.76      225.75     22.98 o
 -10   1   8      809.33      759.33     93.27 o
  -9   1   8     1282.80     1401.22     47.73 o
  -8   1   8     6586.71     6954.03    101.56 o
  -7   1   8       56.66       59.23      7.13 o
  -6   1   8    11756.22    11275.39    146.29 o
  -5   1   8      186.38      193.47      7.63 o
  -4   1   8     4011.97     4006.51     47.09 o
  -3   1   8      547.52      548.03     16.69 o
  -2   1   8    15549.10    15506.12    175.86 o
  -1   1   8     1051.42     1021.75     26.63 o
   0   1   8     5532.44     5602.54     91.16 o
   1   1   8      160.43      184.12     24.92 o
   2   1   8      169.48      141.09     32.17 o
   3   1   8      171.78      161.62     37.39 o
   4   1   8    15620.07    14693.70    264.55 o
   5   1   8      858.95      883.16     45.53 o
   6   1   8     5124.42     4798.49    105.71 o
   7   1   8        0.25       -7.48     19.74 o
   8   1   8     3263.81     3238.38    113.88 o
   9   1   8     1230.65     1395.68     52.28 o
  10   1   8     3475.97     3592.88     95.72 o
  11   1   8      602.42      560.89     46.31 o
  12   1   8       10.26      -20.98     19.72 o
 -12   2   8      197.85      211.36     16.84 o
 -11   2   8       25.29       22.98     12.12 o
 -10   2   8     5335.28     5619.83    136.44 o
  -9   2   8     1823.65     1844.77     40.61 o
  -8   2   8     1677.07     1739.35     32.39 o
  -7   2   8       36.96       31.32      7.14 o
  -6   2   8     3485.07     3414.64     40.32 o
  -5   2   8      527.30      547.79     12.95 o
  -4   2   8    10215.08    10106.92    104.21 o
  -3   2   8      158.12      129.11     10.46 o
  -2   2   8     1858.36     1894.93     30.55 o
  -1   2   8     1691.84     1623.92     30.84 o
   0   2   8     8267.17     7914.97    123.50 o
   1   2   8      417.78      428.70     30.54 o
   2   2   8     3956.74     3693.03    106.62 o
   3   2   8      171.23      217.93     30.94 o
   4   2   8     2313.92     2060.78     52.50 o
   5   2   8      347.44      317.52     32.80 o
   6   2   8    13458.53    13666.74    266.93 o
   7   2   8       98.35       84.05     22.56 o
   8   2   8      952.61      908.52     79.60 o
   9   2   8        0.94       -9.78     20.52 o
  10   2   8      811.61      956.94     55.48 o
  11   2   8     1617.87     1482.36     62.30 o
  12   2   8     2907.01     2819.11     89.98 o
 -12   3   8     5622.89     5841.74    171.67 o
 -11   3   8      799.83      811.77     24.44 o
 -10   3   8       76.29       82.94     10.75 o
  -9   3   8      225.96      239.91     12.10 o
  -8   3   8     2558.87     2608.96     45.76 o
  -7   3   8        1.02        0.85      7.77 o
  -6   3   8     2925.42     2968.82     39.38 o
  -5   3   8      228.17      224.41     11.70 o
  -4   3   8     1189.55     1182.28     22.22 o
  -3   3   8      274.14      261.63     11.83 o
  -2   3   8    14871.38    14467.38    164.73 o
  -1   3   8      331.64      403.04     17.03 o
   0   3   8     3731.39     3287.79     70.10 o
   1   3   8      758.46      969.22     45.95 o
   2   3   8     6595.57     6602.73    147.21 o
   3   3   8      187.88      256.72     30.02 o
   4   3   8    12073.28    11878.55    296.92 o
   5   3   8       37.78       33.31     23.68 o
   6   3   8      291.61      349.33     45.75 o
   7   3   8       67.66       47.89     24.99 o
   8   3   8     1848.47     1874.79     75.33 o
   9   3   8       28.57       36.31     23.06 o
  10   3   8     2187.82     2240.30     78.53 o
  11   3   8      392.71      300.59     51.49 o
  12   3   8       21.56        2.36     21.07 o
 -12   4   8     1831.77     1927.33     54.04 o
 -11   4   8      248.29      243.44     12.73 o
 -10   4   8    11255.88    11671.48    167.52 o
  -9   4   8        0.62       -4.36      7.37 o
  -8   4   8      774.65      856.07     25.71 o
  -7   4   8      265.45      263.84     16.42 o
  -6   4   8       67.41       98.33      9.19 o
  -5   4   8      310.21      337.91     12.72 o
  -4   4   8     3776.06     3730.00     45.58 o
  -3   4   8       62.20       68.04      9.25 o
  -2   4   8      796.56      781.02     19.75 o
  -1   4   8     1550.82     1553.68     33.12 o
   0   4   8     9190.93     8468.98    129.04 o
   1   4   8       80.13       72.58     20.21 o
   2   4   8     5563.67     5280.02    104.09 o
   3   4   8      365.74      321.15     28.49 o
   4   4   8      658.66      613.01     45.78 o
   5   4   8      967.75     1143.13     55.20 o
   6   4   8      283.21      353.09     36.09 o
   7   4   8      561.60      657.01     45.44 o
   8   4   8     1334.97     1426.43    123.04 o
   9   4   8       26.30       46.18     30.76 o
  10   4   8       84.67       82.92     27.06 o
  11   4   8      238.99      199.88     31.26 o
  12   4   8     4676.73     4401.41    424.46 o
 -12   5   8     5731.02     5729.61    140.12 o
 -11   5   8        1.59       11.31      9.98 o
 -10   5   8       49.19       64.80      9.02 o
  -9   5   8      235.28      231.83     17.36 o
  -8   5   8     3015.22     3079.41     52.95 o
  -7   5   8      746.82      759.74     18.28 o
  -6   5   8     6022.43     6062.05     80.82 o
  -5   5   8     3016.53     2837.17     36.73 o
  -4   5   8       63.31       61.80      9.52 o
  -3   5   8      265.72      254.75     13.53 o
  -2   5   8     7921.08     7575.21     89.84 o
  -1   5   8     1594.73     1535.36     33.52 o
   0   5   8    11046.69    10729.67    173.19 o
   1   5   8      212.37      246.95     27.02 o
   2   5   8     3285.64     3180.90     78.46 o
   3   5   8       99.74      106.20     23.78 o
   4   5   8     7764.13     7493.32    153.86 o
   5   5   8        7.56       -2.59     24.71 o
   6   5   8     4627.74     4565.19    108.47 o
   7   5   8       48.96       75.21     29.49 o
   8   5   8     1096.83     1220.95     70.81 o
   9   5   8      112.41      106.99     32.80 o
  10   5   8     1633.45     1708.31     66.42 o
  11   5   8        7.67        0.57     23.56 o
 -12   6   8       37.82       31.62     14.00 o
 -11   6   8        4.17       15.42     15.42 o
 -10   6   8     5108.16     5031.92     81.22 o
  -9   6   8       70.65       84.67     15.82 o
  -8   6   8     1332.94     1376.39     53.35 o
  -7   6   8      510.74      577.76     27.07 o
  -6   6   8     2971.42     3061.58     46.82 o
  -5   6   8      173.89      199.70     12.66 o
  -4   6   8     7970.55     7771.52     88.24 o
  -3   6   8      870.16      897.48     33.57 o
  -2   6   8     1453.28     1437.70     28.16 o
  -1   6   8      441.84      521.76     25.48 o
   0   6   8     3236.94     2996.11     68.07 o
   1   6   8      235.90      265.69     27.05 o
   2   6   8     4216.71     4117.21     91.00 o
   3   6   8       97.78       91.92     23.27 o
   4   6   8       85.40       70.34     35.11 o
   5   6   8     4309.54     4307.24    111.75 o
   6   6   8     8297.79     8523.64    248.91 o
   7   6   8     1382.31     1584.23    123.19 o
   8   6   8     2677.41     2780.88    100.73 o
   9   6   8      669.71      682.80     63.61 o
  10   6   8      728.76      754.23     68.59 o
  11   6   8      173.59      168.98     30.57 o
 -11   7   8       27.68       11.99     10.54 o
 -10   7   8       53.82       64.50     12.90 o
  -9   7   8      509.99      452.37     46.40 o
  -8   7   8     3423.58     3469.35     78.84 o
  -7   7   8      378.06      410.93     29.31 o
  -6   7   8     6505.74     6243.97     86.39 o
  -5   7   8      718.35      702.34     40.32 o
  -4   7   8     2100.02     1956.70     42.45 o
  -3   7   8     2574.04     2540.48     54.19 o
  -2   7   8    11395.75    11128.86    148.35 o
  -1   7   8     6520.87     6369.69    126.72 o
   0   7   8     1374.65     1375.56     68.32 o
   1   7   8      314.25      345.97     44.15 o
   2   7   8      295.55      258.28     32.01 o
   3   7   8     2475.07     2405.77     70.15 o
   4   7   8    10260.85     9914.44    241.28 o
   5   7   8      170.00      169.97     36.54 o
   6   7   8      865.25      957.82     81.25 o
   7   7   8       10.38       12.17     39.54 o
   8   7   8     3134.05     3426.30    125.37 o
   9   7   8        0.18       16.51     33.35 o
  10   7   8     1922.76     1877.00     79.41 o
  11   7   8      293.12      283.20     81.78 o
 -11   8   8        5.12       -1.18     18.79 o
 -10   8   8     2199.66     2178.10     49.59 o
  -9   8   8      124.60      123.78     20.90 o
  -8   8   8     1843.59     1791.41     51.47 o
  -7   8   8     1813.10     1754.02     37.56 o
  -6   8   8     1383.16     1545.18     36.58 o
  -5   8   8     1450.36     1428.54     32.86 o
  -4   8   8     8853.36     8934.08    130.93 o
  -3   8   8      111.04       68.53     17.33 o
  -2   8   8       28.29       30.71     19.25 o
  -1   8   8     3848.26     3797.46     91.18 o
   0   8   8     1780.68     1627.15     58.36 o
   1   8   8      432.87      526.14     40.99 o
   2   8   8     5766.32     5766.56    126.47 o
   3   8   8      108.77      111.21     30.12 o
   4   8   8        0.60      -12.75     32.73 o
   5   8   8     2719.35     2612.38     96.40 o
   6   8   8     7787.46     7938.74    243.57 o
   7   8   8      581.65      680.70     61.82 o
   8   8   8     2124.78     2164.00    136.44 o
   9   8   8      703.65      757.20     56.40 o
  10   8   8     1884.28     2039.45     91.94 o
 -10   9   8      568.66      552.43     51.11 o
  -9   9   8      223.40      284.72     51.34 o
  -8   9   8     2373.95     2288.10     95.76 o
  -7   9   8      540.89      500.13     34.20 o
  -6   9   8     4913.41     4953.53     83.17 o
  -5   9   8      404.28      408.06     26.41 o
  -4   9   8     1281.41     1311.81     42.20 o
  -3   9   8     1753.74     1901.91     67.75 o
  -2   9   8     8495.09     8548.25    165.96 o
  -1   9   8      222.54      211.77     28.37 o
   0   9   8      354.12      432.00     35.46 o
   1   9   8     1652.06     1682.94     66.81 o
   2   9   8       58.15       55.04     27.36 o
   3   9   8        2.32      -24.68     27.54 o
   4   9   8     5949.21     5492.06    172.52 o
   5   9   8      141.05      111.45     68.97 o
   6   9   8      640.28      729.11    120.43 o
   7   9   8       33.81        2.67     44.92 o
   8   9   8     2961.41     3059.26    109.38 o
   9   9   8      353.45      414.04     68.24 o
  -9  10   8      972.93      985.51     78.29 o
  -8  10   8     1242.49     1212.27     67.69 o
  -7  10   8      333.58      271.60     40.04 o
  -6  10   8     3763.56     3945.66     81.77 o
  -5  10   8      409.38      433.82     31.44 o
  -4  10   8     4521.10     4737.60     96.48 o
  -3  10   8      241.45      198.00     30.16 o
  -2  10   8      563.13      613.97     44.85 o
  -1  10   8     2378.30     2443.87     79.65 o
   0  10   8     2057.75     2007.70     63.72 o
   1  10   8      273.82      180.49     31.07 o
   2  10   8     1986.13     1927.25     84.78 o
   3  10   8      408.86      492.54     75.92 o
   4  10   8       34.46      -53.60     72.72 o
   5  10   8        1.59      -66.88     57.26 o
   6  10   8     4035.64     4120.59    181.01 o
   7  10   8      402.18      377.23     60.32 o
   8  10   8     1960.41     1755.64    151.90 o
   9  10   8      116.38      124.64     41.65 o
  -9  11   8       10.17       34.15     90.38 o
  -8  11   8     1566.74     1474.17     76.31 o
  -7  11   8      144.15      142.72     20.60 o
  -6  11   8     1139.87     1181.32     36.37 o
  -5  11   8      387.75      388.82     24.09 o
  -4  11   8       13.19      -13.35     16.80 o
  -3  11   8       97.13      156.85     25.16 o
  -2  11   8     4980.39     5243.57    120.36 o
  -1  11   8      276.35      301.03     34.98 o
   0  11   8     1517.08     1612.23     90.53 o
   1  11   8      415.95      416.90     57.56 o
   2  11   8     1356.04     1738.41    122.72 o
   3  11   8       11.14       49.69     63.65 o
   4  11   8     3104.36     2692.76    422.43 o
   5  11   8      806.65      762.31    100.35 o
   6  11   8      267.68      171.10     57.73 o
   7  11   8       48.12      -43.50     34.61 o
   8  11   8      274.63      217.32     47.97 o
  -8  12   8      146.30      -27.04     77.73 o
  -7  12   8      405.25      400.24     64.18 o
  -6  12   8       92.77      107.08     16.70 o
  -5  12   8      111.96      119.25     16.94 o
  -4  12   8     2745.68     2817.88     71.66 o
  -3  12   8      517.19      522.03     38.73 o
  -2  12   8      757.77      787.80     66.64 o
  -1  12   8      355.08      411.35     40.18 o
   0  12   8     3773.72     3734.81    123.39 o
   1  12   8       57.31       76.66     40.95 o
   2  12   8     3575.13     3682.67    251.31 o
   3  12   8      554.96      731.77    170.35 o
   4  12   8     1270.08     1252.43    273.74 o
   5  12   8      403.28      355.23     73.68 o
   6  12   8     1205.72     1133.41    242.77 o
   7  12   8      319.05      347.22     77.86 o
  -6  13   8     1333.31     1332.86    118.28 o
  -5  13   8     1242.43     1207.86     48.72 o
  -4  13   8      452.38      387.44     24.91 o
  -3  13   8       95.67       88.26     19.92 o
  -2  13   8     4914.27     5071.10    122.00 o
  -1  13   8      288.87      283.64     33.65 o
   0  13   8     2402.54     2364.42    103.44 o
   1  13   8      351.01      375.89     62.40 o
   2  13   8     1094.43     1545.73    178.38 o
   3  13   8      168.63      185.11     62.47 o
   4  13   8     4589.82     3609.27    421.08 o
   5  13   8       35.01       80.51    118.62 o
   6  13   8        8.29        8.11     73.67 o
  -4  14   8     2782.61     2713.29     85.11 o
  -3  14   8      520.06      541.38     41.78 o
  -2  14   8      149.79      131.58     35.82 o
  -1  14   8     1238.66     1349.02     73.85 o
   0  14   8     1780.29     1636.68     94.68 o
   1  14   8      146.42      110.99     43.95 o
   2  14   8     2369.56     2072.52    128.16 o
   3  14   8      135.69      122.34    142.61 o
  -9   0   9       54.07       35.73     20.37 o
  -7   0   9     6210.18     6288.21    115.24 o
  -5   0   9     3607.83     3503.14     63.83 o
  -3   0   9     9174.39     8634.15    160.43 o
  -1   0   9     8719.00     8120.20    144.02 o
   1   0   9     1106.66     1191.29     56.27 o
   3   0   9      505.92      513.92     61.41 o
   5   0   9    11273.93    11228.78    461.35 o
   7   0   9      142.35       77.65     43.60 o
   9   0   9     8794.93     9571.79    312.12 o
  11   0   9      586.34      622.35    116.68 o
 -11   1   9     1025.25      990.18     37.97 o
 -10   1   9      424.32      425.69     19.94 o
  -9   1   9    11240.40    11346.03    186.92 o
  -8   1   9       38.10       39.67      7.09 o
  -7   1   9     1737.26     1723.73     28.94 o
  -6   1   9       76.50       82.47      8.86 o
  -5   1   9     6508.16     6632.14     76.30 o
  -4   1   9      293.75      303.78     11.20 o
  -3   1   9     7737.47     7469.98     79.20 o
  -2   1   9      250.04      285.38     11.95 o
  -1   1   9     1815.91     1749.61     32.69 o
   0   1   9       20.19       -5.53     12.35 o
   1   1   9     3620.83     3527.22     70.91 o
   2   1   9     1394.15     1409.48     48.47 o
   3   1   9     2710.49     2468.66     65.06 o
   4   1   9       25.72       48.49     25.53 o
   5   1   9      117.92       76.23     26.45 o
   6   1   9       36.88       42.91     25.81 o
   7   1   9    10874.92    10986.01    254.31 o
   8   1   9       31.87       -2.14     33.36 o
   9   1   9      669.74      621.98     55.06 o
  10   1   9      148.20      153.04     28.57 o
  11   1   9     1326.25     1436.05     58.55 o
 -12   2   9       29.96       20.28     14.87 o
 -11   2   9     8317.09     8374.25    193.06 o
 -10   2   9       99.73      112.69     13.85 o
  -9   2   9       77.62       74.30     21.45 o
  -8   2   9     1626.85     1575.09     31.60 o
  -7   2   9     1765.98     1779.84     32.14 o
  -6   2   9      355.95      350.08     14.82 o
  -5   2   9     9643.53     9788.36    131.77 o
  -4   2   9      130.29      131.42      9.08 o
  -3   2   9     2310.35     2225.88     31.31 o
  -2   2   9      929.28      891.30     19.00 o
  -1   2   9    11928.97    11247.31    125.45 o
   0   2   9      121.02      116.45     15.18 o
   1   2   9     1207.52     1146.88     42.40 o
   2   2   9       59.78       71.15     21.16 o
   3   2   9     1962.45     2013.47     55.34 o
   4   2   9      406.46      468.04     33.34 o
   5   2   9    12795.86    12929.93    263.75 o
   6   2   9      540.31      572.86     44.45 o
   7   2   9      156.85      132.10     31.22 o
   8   2   9       70.54       88.14     37.18 o
   9   2   9     1118.96     1301.25    103.45 o
  10   2   9      301.09      284.88     34.47 o
  11   2   9     3500.15     3496.92    166.30 o
 -12   3   9      289.36      270.31     30.08 o
 -11   3   9     1200.50     1286.54     36.80 o
 -10   3   9      147.81      150.66     13.80 o
  -9   3   9     5193.54     5218.87     96.54 o
  -8   3   9        1.41       16.24      8.23 o
  -7   3   9      393.23      460.05     23.40 o
  -6   3   9      366.60      351.46     14.76 o
  -5   3   9     1726.49     1856.12     30.89 o
  -4   3   9        1.96       14.73      7.43 o
  -3   3   9    12169.48    11709.89    132.32 o
  -2   3   9      150.93      190.88     14.54 o
  -1   3   9     1112.31     1072.61     27.27 o
   0   3   9     1221.80     1151.20     33.98 o
   1   3   9     9969.11     9676.61    167.00 o
   2   3   9     1211.79     1236.71     65.36 o
   3   3   9     3674.00     3479.21     76.17 o
   4   3   9        6.95        4.47     22.20 o
   5   3   9      441.09      487.36     54.95 o
   6   3   9      614.52      618.45     42.34 o
   7   3   9     1884.08     1790.96     89.87 o
   8   3   9      134.25      144.88     36.90 o
   9   3   9     3531.47     3540.51    112.25 o
  10   3   9       30.57        8.34     24.95 o
  11   3   9       37.76       65.32     24.52 o
 -12   4   9      144.49      140.01     14.88 o
 -11   4   9     2266.35     2438.45     55.54 o
 -10   4   9      465.40      447.58     18.70 o
  -9   4   9      317.58      360.23     19.88 o
  -8   4   9      128.15      107.98     16.03 o
  -7   4   9      137.69      186.06     21.03 o
  -6   4   9       18.92       21.39      7.21 o
  -5   4   9     4615.27     4738.08     73.19 o
  -4   4   9      457.37      421.25     14.70 o
  -3   4   9      110.07      114.89     16.60 o
  -2   4   9       33.22       51.31     10.20 o
  -1   4   9    15712.32    14456.53    204.42 o
   0   4   9        1.86        7.13     16.10 o
   1   4   9     1098.69     1050.50     78.30 o
   2   4   9      949.68      994.17     52.09 o
   3   4   9     4211.94     4184.33     86.55 o
   4   4   9      274.40      256.90     34.61 o
   5   4   9     7817.78     7631.94    163.66 o
   6   4   9        1.47       -2.85     25.16 o
   7   4   9      928.19      881.63     63.41 o
   8   4   9      271.16      265.90     42.42 o
   9   4   9      640.94      701.35     82.62 o
  10   4   9      107.11       94.27     27.38 o
  11   4   9     2381.10     2485.75    116.90 o
 -12   5   9        4.86      -10.14     17.57 o
 -11   5   9     2909.93     2908.63    119.12 o
 -10   5   9      927.90      988.84     24.14 o
  -9   5   9     3967.20     4272.79     75.46 o
  -8   5   9      652.38      612.75     29.19 o
  -7   5   9      632.62      665.49     26.45 o
  -6   5   9     1389.24     1293.45     29.71 o
  -5   5   9     2990.17     3032.90     46.86 o
  -4   5   9       71.85       69.03      9.59 o
  -3   5   9     5485.67     5228.66     71.42 o
  -2   5   9      138.29      131.11     13.98 o
  -1   5   9     2642.51     2666.07     45.06 o
   0   5   9      132.01      119.84     19.72 o
   1   5   9    15432.16    14799.39    320.29 o
   2   5   9       24.48       -6.15     21.53 o
   3   5   9     2066.40     2127.69     65.22 o
   4   5   9       49.18       44.59     27.40 o
   5   5   9        5.09       23.66     30.62 o
   6   5   9       12.62       34.67     29.30 o
   7   5   9     4882.73     5076.38    161.63 o
   8   5   9     1036.73      882.91     76.22 o
   9   5   9     1991.32     2069.62     74.51 o
  10   5   9        6.02       19.36     24.87 o
  11   5   9      595.94      583.45     49.61 o
 -11   6   9     3625.10     3498.20    114.77 o
 -10   6   9       15.26       15.44      7.59 o
  -9   6   9      110.27      105.52     11.22 o
  -8   6   9      225.70      250.04     17.03 o
  -7   6   9     3485.55     3445.30     51.42 o
  -6   6   9       11.49       11.87      9.12 o
  -5   6   9     4465.64     4509.63     77.21 o
  -4   6   9       26.06       23.06     10.41 o
  -3   6   9     2647.40     2474.27     48.73 o
  -2   6   9     1068.70     1002.04     32.88 o
  -1   6   9     7987.00     7876.18    137.29 o
   0   6   9     1751.76     1748.79     52.09 o
   1   6   9     3523.16     3450.63     99.68 o
   2   6   9        3.31       -6.77     25.94 o
   3   6   9     3381.80     3250.38     83.80 o
   4   6   9     7469.78     7210.62    173.75 o
   5   6   9    10424.54    10302.99    256.91 o
   6   6   9      298.99      301.74     61.41 o
   7   6   9        5.88       52.00     39.69 o
   8   6   9      271.61      325.06     48.26 o
   9   6   9     2011.28     2088.05     88.32 o
  10   6   9       45.60       54.06     28.81 o
 -11   7   9       76.77       71.13     20.53 o
 -10   7   9      677.71      657.62     20.64 o
  -9   7   9     6557.96     6465.65    110.53 o
  -8   7   9       95.61      111.90     17.33 o
  -7   7   9     1781.80     1770.01     34.62 o
  -6   7   9     1667.57     1695.23     32.92 o
  -5   7   9     4099.89     4096.48     60.83 o
  -4   7   9      765.53      787.09     40.03 o
  -3   7   9     6374.36     6227.38    101.92 o
  -2   7   9      391.36      443.79     48.40 o
  -1   7   9      122.92      125.93     23.78 o
   0   7   9       89.94       82.79     23.96 o
   1   7   9     1467.26     1544.33     67.44 o
   2   7   9      488.12      439.93     38.42 o
   3   7   9     1771.32     1687.25    123.77 o
   4   7   9     3679.49     3543.41    195.59 o
   5   7   9      677.93      511.43     86.63 o
   6   7   9       18.13       19.84     48.54 o
   7   7   9     4937.93     5449.12    194.83 o
   8   7   9      358.92      406.22     58.15 o
   9   7   9      575.15      649.70     81.26 o
  10   7   9       32.41       18.00     31.11 o
 -10   8   9      235.15      224.76     32.25 o
  -9   8   9      237.78      257.92     19.70 o
  -8   8   9       90.44       84.26     29.82 o
  -7   8   9     7553.41     7226.26    130.22 o
  -6   8   9      325.09      292.82     19.03 o
  -5   8   9     4353.96     4316.49     73.49 o
  -4   8   9     1115.11     1092.62     34.28 o
  -3   8   9     2274.17     2266.38     55.21 o
  -2   8   9       24.58       22.51     23.03 o
  -1   8   9     1248.47     1264.53     55.75 o
   0   8   9      171.83      206.13     33.93 o
   1   8   9       81.11       41.81     26.97 o
   2   8   9      380.01      349.46     37.04 o
   3   8   9      112.84      100.45     31.45 o
   4   8   9       77.44       66.67     51.67 o
   5   8   9     6505.40     7111.12    394.63 o
   6   8   9      168.09      278.56     61.13 o
   7   8   9        4.95        7.50     44.07 o
   8   8   9      164.18      228.57     50.94 o
   9   8   9     2072.80     2086.30     94.15 o
 -10   9   9      207.58       70.72     79.63 o
  -9   9   9     5310.50     5021.23    661.02 o
  -8   9   9      416.52      421.38     59.04 o
  -7   9   9     1289.57     1297.56     40.19 o
  -6   9   9     1417.87     1399.75     38.12 o
  -5   9   9     3638.98     3717.55     68.04 o
  -4   9   9       87.00       62.22     17.56 o
  -3   9   9     7655.17     7372.98    132.56 o
  -2   9   9     1760.41     1805.49     60.43 o
  -1   9   9       97.90       98.92     26.24 o
   0   9   9      474.97      418.12     48.78 o
   1   9   9     2123.59     2071.66     71.40 o
   2   9   9     3949.19     3768.36    100.32 o
   3   9   9     6257.04     5781.59    234.72 o
   4   9   9       20.41      -11.65     57.98 o
   5   9   9      283.60      332.64    202.14 o
   6   9   9      195.35      134.92     61.28 o
   7   9   9     4087.13     3860.58    148.99 o
   8   9   9       33.99       74.88     39.11 o
   9   9   9      752.07      443.70     75.02 o
  -9  10   9       74.08       22.89     97.33 o
  -8  10   9      414.67      118.26    102.53 o
  -7  10   9     2375.71     2382.82     54.82 o
  -6  10   9       26.25       14.74     13.19 o
  -5  10   9     1260.44     1349.60     43.03 o
  -4  10   9      152.82      140.95     22.02 o
  -3  10   9      543.18      630.64     42.42 o
  -2  10   9      911.05     1061.09     84.30 o
  -1  10   9     2319.76     2397.22     93.80 o
   0  10   9      233.04      254.07     31.55 o
   1  10   9     5445.44     5746.00    151.07 o
   2  10   9      858.70      840.39    104.64 o
   3  10   9      848.05      754.53     93.88 o
   4  10   9        0.22        2.25     61.78 o
   5  10   9     4495.48     4491.30    282.55 o
   6  10   9       47.95       47.25     53.06 o
   7  10   9      514.80      394.18     98.29 o
   8  10   9      615.02      687.28     94.76 o
  -8  11   9        9.42      -59.97     76.49 o
  -7  11   9      331.01      330.38     45.20 o
  -6  11   9       20.17        3.47     11.77 o
  -5  11   9      239.93      253.57     22.74 o
  -4  11   9     1670.59     1622.39     47.93 o
  -3  11   9     3684.41     3960.01     85.28 o
  -2  11   9      174.45      202.71     26.91 o
  -1  11   9      342.18      372.95     48.99 o
   0  11   9      641.22      680.89     47.25 o
   1  11   9     4591.28     4649.73    142.91 o
   2  11   9        9.17      -31.57     44.87 o
   3  11   9     3005.48     3140.41    159.43 o
   4  11   9      663.11      690.43     92.36 o
   5  11   9      125.24       86.51    166.27 o
   6  11   9       26.67      -12.20     42.72 o
   7  11   9     1208.24     1133.34    118.40 o
  -7  12   9      686.60      269.68    133.83 o
  -6  12   9      196.54      184.03     31.10 o
  -5  12   9      768.81      759.06     37.26 o
  -4  12   9      148.87      131.16     17.88 o
  -3  12   9      473.03      516.46     31.04 o
  -2  12   9      581.04      585.13     47.11 o
  -1  12   9     7469.74     7482.88    166.79 o
   0  12   9      111.34      133.95     32.48 o
   1  12   9      773.41      631.30     84.02 o
   2  12   9      999.19      803.48     76.73 o
   3  12   9     1753.74     1720.30    127.08 o
   4  12   9     1910.49     1418.70    285.23 o
   5  12   9      997.46      517.73    186.55 o
   6  12   9      335.63      328.24     77.39 o
  -5  13   9      377.46      394.48    152.75 o
  -4  13   9        4.65       -1.57     23.01 o
  -3  13   9     4229.35     4408.06    115.59 o
  -2  13   9      569.38      553.23     69.32 o
  -1  13   9      354.40      369.73     42.66 o
   0  13   9      194.12      209.35     40.97 o
   1  13   9     3756.98     3709.10    152.98 o
   2  13   9       11.75        2.49     39.43 o
   3  13   9     1004.41      794.19     84.24 o
   4  13   9       29.36      105.44    143.29 o
  -2  14   9      159.60      195.33     54.01 o
  -1  14   9     1438.00     1447.51     86.19 o
   0  14   9      255.55      306.20     61.89 o
   1  14   9      950.46      761.90    242.98 o
   2  14   9      114.35      143.55     65.28 o
 -10   0  10      889.76      911.20     73.58 o
  -8   0  10     8424.45     8621.76    150.80 o
  -6   0  10     4435.11     4558.72    102.26 o
  -4   0  10     5283.59     5121.46    101.22 o
  -2   0  10     3900.50     3726.07     64.75 o
   0   0  10      855.86      867.79     44.18 o
   2   0  10     5819.91     5877.53    170.01 o
   4   0  10    10427.73    10098.08    256.31 o
   6   0  10      168.50      177.32     55.92 o
   8   0  10     7442.20     8555.47    314.04 o
  10   0  10       96.34       80.25     39.62 o
 -11   1  10        5.63       11.31      6.75 o
 -10   1  10     4260.02     4465.79     88.67 o
  -9   1  10       16.76       13.09      8.03 o
  -8   1  10       51.56       63.01     14.13 o
  -7   1  10        0.15        6.84      7.86 o
  -6   1  10     7877.94     8197.84    150.93 o
  -5   1  10     2400.58     2583.57     38.59 o
  -4   1  10     4195.89     4095.30     49.93 o
  -3   1  10      922.02      893.87     25.91 o
  -2   1  10     2246.67     1994.42     32.28 o
  -1   1  10      632.33      635.53     20.42 o
   0   1  10     5217.05     4834.01     71.93 o
   1   1  10       82.38       70.75     18.56 o
   2   1  10     3584.76     3626.19     96.22 o
   3   1  10     1419.18     1402.76     65.22 o
   4   1  10     3896.45     3960.57    102.98 o
   5   1  10      854.60      845.90     58.11 o
   6   1  10    12318.65    12344.17    295.86 o
   7   1  10       39.76       60.78     47.41 o
   8   1  10       16.76       60.21     32.65 o
   9   1  10      222.08      195.96     35.25 o
  10   1  10     1336.98     1465.28     61.11 o
  11   1  10       44.08       22.21     29.03 o
 -11   2  10       17.39       25.03      7.17 o
 -10   2  10     2307.74     2238.33     50.97 o
  -9   2  10      474.41      472.04     35.79 o
  -8   2  10     3641.72     3797.42     59.39 o
  -7   2  10      205.94      211.76     15.88 o
  -6   2  10       25.09       49.84     27.16 o
  -5   2  10        0.60       -4.81      8.30 o
  -4   2  10     3930.54     3894.78     47.75 o
  -3   2  10     2546.32     2488.40     36.31 o
  -2   2  10     5758.75     5404.94     69.51 o
  -1   2  10       19.09       13.99      9.94 o
   0   2  10       27.87       31.29     14.86 o
   1   2  10      103.59      107.11     20.25 o
   2   2  10     1923.02     1883.95     55.30 o
   3   2  10       60.35       94.30     27.49 o
   4   2  10     1281.91     1170.45     61.67 o
   5   2  10      196.68      144.45     38.01 o
   6   2  10      661.02      690.32     52.71 o
   7   2  10        9.50      -34.42     45.65 o
   8   2  10     4481.36     4803.36    137.75 o
   9   2  10      234.73      187.25     35.22 o
  10   2  10     1478.99     1281.51     70.13 o
  11   2  10      608.17      699.81     57.60 o
 -11   3  10      488.23      478.77     18.81 o
 -10   3  10     4839.58     4942.32     85.00 o
  -9   3  10       15.82       11.58      9.11 o
  -8   3  10       30.75       26.49      9.11 o
  -7   3  10      123.48      109.39     11.46 o
  -6   3  10     1885.70     1995.03     50.22 o
  -5   3  10      746.08      752.70     20.34 o
  -4   3  10     6095.17     6090.90     92.93 o
  -3   3  10      331.06      373.52     16.02 o
  -2   3  10     3944.08     3796.50     63.20 o
  -1   3  10      888.70      892.51     31.27 o
   0   3  10    12428.19    12105.25    173.16 o
   1   3  10     1633.39     1627.04     46.87 o
   2   3  10      695.93      722.35     51.24 o
   3   3  10        7.43        3.06     23.95 o
   4   3  10     1365.66     1314.65     97.07 o
   5   3  10       60.34       33.66     33.46 o
   6   3  10     3488.98     3451.08    106.29 o
   7   3  10      745.13      640.88     71.61 o
   8   3  10       12.62       35.80     38.18 o
   9   3  10      201.72      210.35     40.74 o
  10   3  10     1069.41     1186.95     85.10 o
  11   3  10       92.09       75.96     43.11 o
 -11   4  10      680.87      666.09     21.97 o
 -10   4  10     3276.73     3338.72     83.48 o
  -9   4  10       66.98       53.93     10.82 o
  -8   4  10     2547.78     2499.37     58.78 o
  -7   4  10     1184.83     1179.25     51.35 o
  -6   4  10      923.27     1084.80     35.95 o
  -5   4  10     1088.66     1115.61     29.85 o
  -4   4  10     3897.07     3944.86     54.04 o
  -3   4  10      381.43      365.19     17.70 o
  -2   4  10    15360.76    15209.42    201.91 o
  -1   4  10      193.76      186.74     15.00 o
   0   4  10     1149.49     1100.72     66.11 o
   1   4  10      719.87      741.92     45.24 o
   2   4  10     5692.17     5654.65    130.48 o
   3   4  10      123.81      103.38     28.28 o
   4   4  10     2891.96     3018.01     85.87 o
   5   4  10       21.55       16.21     33.17 o
   6   4  10      121.05      146.46     62.47 o
   7   4  10      433.90      551.26     71.08 o
   8   4  10     4162.14     4539.58    152.07 o
   9   4  10       76.71      119.04     43.99 o
  10   4  10     2388.33     2317.04    159.65 o
 -11   5  10      802.03      795.26     42.44 o
 -10   5  10     1444.75     1504.03     59.41 o
  -9   5  10      248.89      238.26     14.88 o
  -8   5  10      526.35      500.89     51.25 o
  -7   5  10        6.10       16.24     11.38 o
  -6   5  10     4942.78     4857.12     71.68 o
  -5   5  10     1295.87     1248.34     27.65 o
  -4   5  10     6011.64     6025.99     73.74 o
  -3   5  10      878.83      873.07     27.78 o
  -2   5  10     1687.59     1613.05     50.15 o
  -1   5  10      680.60      642.94     45.13 o
   0   5  10    21330.72    21338.01    342.20 o
   1   5  10     1210.70     1160.63     58.21 o
   2   5  10      607.55      699.45     46.21 o
   3   5  10      776.76      808.65     67.92 o
   4   5  10     3972.74     3970.00    101.62 o
   5   5  10      341.62      276.63     45.06 o
   6   5  10     3441.74     3181.00    189.14 o
   7   5  10     1423.32     1495.33    145.94 o
   8   5  10      150.44      130.72     44.12 o
   9   5  10        0.74      -14.17     35.31 o
  10   5  10     1541.14     1611.27     89.36 o
 -11   6  10      156.39      100.71    116.93 o
 -10   6  10      794.48      811.55     48.24 o
  -9   6  10     1018.07      983.16     25.01 o
  -8   6  10     3545.73     3704.19     76.54 o
  -7   6  10      194.97      220.00     22.77 o
  -6   6  10      284.37      282.80     15.97 o
  -5   6  10      380.75      379.57     20.55 o
  -4   6  10     2213.88     2263.04     44.01 o
  -3   6  10      384.27      385.38     22.19 o
  -2   6  10     6319.02     5950.14     98.77 o
  -1   6  10       12.03       46.44     22.92 o
   0   6  10      878.56      934.60     63.03 o
   1   6  10     1190.19     1132.85     50.91 o
   2   6  10     3240.97     3340.46     93.30 o
   3   6  10       94.33       73.39     27.63 o
   4   6  10      952.06     1089.24    113.77 o
   5   6  10     1036.66     1324.72    185.15 o
   6   6  10      122.40      174.12     57.07 o
   7   6  10       39.11       72.21     47.10 o
   8   6  10     3444.58     3630.28    142.97 o
   9   6  10     1082.95     1175.95     76.19 o
  10   6  10     1119.09      978.24     98.14 o
 -10   7  10     2728.59     2534.84    123.77 o
  -9   7  10      136.85      155.53     14.38 o
  -8   7  10       15.56       22.75     18.29 o
  -7   7  10       27.79       42.82     14.58 o
  -6   7  10     3918.72     3931.63     59.80 o
  -5   7  10       49.89       47.64     12.01 o
  -4   7  10     1015.25     1067.81     39.73 o
  -3   7  10       14.99        4.64     14.19 o
  -2   7  10      323.48      322.42     31.57 o
  -1   7  10        3.58       19.25     22.75 o
   0   7  10     1467.87     1474.65     71.02 o
   1   7  10        2.31      -10.11     22.91 o
   2   7  10     2322.78     2512.32     79.63 o
   3   7  10      376.88      384.24     53.20 o
   4   7  10      938.78     1181.00    147.93 o
   5   7  10      114.74      -30.59    101.14 o
   6   7  10     6579.27     6051.89    385.54 o
   7   7  10      415.34      608.08     69.48 o
   8   7  10       85.71       57.47     41.58 o
   9   7  10       67.32       25.28     33.14 o
 -10   8  10      443.70      180.77     82.08 o
  -9   8  10        7.76       13.26     11.99 o
  -8   8  10     7839.22     6987.69    204.90 o
  -7   8  10      125.87      170.24     45.97 o
  -6   8  10        8.11       17.11      9.94 o
  -5   8  10      604.51      658.58     26.47 o
  -4   8  10     2197.18     2220.51     50.48 o
  -3   8  10      146.73      155.99     19.83 o
  -2   8  10     2276.47     2415.16     76.47 o
  -1   8  10       15.18       30.60     29.19 o
   0   8  10       71.36       33.70     21.94 o
   1   8  10     1037.01      963.92     58.09 o
   2   8  10      853.34      974.42     69.13 o
   3   8  10        7.74       17.45     35.27 o
   4   8  10     5269.09     5312.56    210.99 o
   5   8  10        6.28      -32.80    106.12 o
   6   8  10     1423.09     1523.13    207.31 o
   7   8  10      555.19      419.64     56.72 o
   8   8  10     4354.22     4174.55    144.46 o
   9   8  10      170.20      236.49     63.79 o
  -9   9  10       96.98      132.28     93.81 o
  -8   9  10       20.87       48.46     15.77 o
  -7   9  10        5.31       -7.70     37.66 o
  -6   9  10     6243.76     6331.31    150.02 o
  -5   9  10      148.89      145.94     19.01 o
  -4   9  10     1017.73     1082.20     51.44 o
  -3   9  10     1373.59     1330.75     62.77 o
  -2   9  10     1596.45     1552.59     56.15 o
  -1   9  10      246.57      250.80     34.06 o
   0   9  10     3153.36     3458.63    100.97 o
   1   9  10      243.81      234.88     38.53 o
   2   9  10     2033.49     1999.27     81.32 o
   3   9  10        8.74      -21.39     45.30 o
   4   9  10     2179.41     2147.12    188.26 o
   5   9  10       39.16      -56.45     85.36 o
   6   9  10     3873.13     3634.54    165.54 o
   7   9  10      223.31      180.57     43.27 o
   8   9  10       34.08      -12.29     47.29 o
  -8  10  10     3689.32     3196.74    314.03 o
  -7  10  10       64.72       55.12     24.80 o
  -6  10  10      216.80      225.19     22.73 o
  -5  10  10     1897.55     1942.31     47.63 o
  -4  10  10     2883.18     2950.83     63.37 o
  -3  10  10     1152.02     1237.89     47.41 o
  -2  10  10     4758.56     4840.30    119.68 o
  -1  10  10       14.73       46.05     26.41 o
   0  10  10      269.35      301.62     31.09 o
   1  10  10      318.59      388.03     45.65 o
   2  10  10    10552.98    10761.40    264.44 o
   3  10  10      222.70      243.56     55.31 o
   4  10  10      731.83      722.62    101.66 o
   5  10  10      172.24       75.54     90.78 o
   6  10  10      225.19      197.53     66.59 o
   7  10  10      410.41      345.61     71.82 o
  -7  11  10       10.41       -7.07     78.69 o
  -6  11  10     2064.30     1975.86     71.62 o
  -5  11  10      684.80      704.22     27.16 o
  -4  11  10     3196.30     3122.09     61.48 o
  -3  11  10      709.13      746.04     34.75 o
  -2  11  10      548.83      632.97     35.84 o
  -1  11  10       81.98       84.09     22.89 o
   0  11  10     6151.93     6660.83    161.39 o
   1  11  10     3423.26     3719.24    120.06 o
   2  11  10      610.78      480.33     74.95 o
   3  11  10      366.05      388.86     62.08 o
   4  11  10     1806.80     1793.68    161.35 o
   5  11  10       52.62        8.07     80.36 o
   6  11  10      998.78      675.90    206.15 o
  -5  12  10     1048.27     1073.52     77.61 o
  -4  12  10      219.33      212.30     28.04 o
  -3  12  10      163.07      139.50     24.07 o
  -2  12  10     3588.41     3717.34    106.82 o
  -1  12  10     1293.47     1319.67     59.19 o
   0  12  10      327.02      329.08     40.78 o
   1  12  10       43.69       -4.02     40.32 o
   2  12  10     2170.86     2161.43    112.42 o
   3  12  10        3.39      -44.85     46.72 o
   4  12  10      909.12      538.71     93.37 o
   5  12  10      553.30      715.09    191.28 o
  -3  13  10      857.17      863.82     73.67 o
  -2  13  10      340.46      333.69     39.28 o
  -1  13  10       18.00        4.10     28.02 o
   0  13  10     1983.52     2079.18    101.91 o
   1  13  10       87.45      116.21     40.09 o
   2  13  10      148.65      115.76     68.25 o
 -11   0  11     2469.47     2389.19     73.37 o
  -9   0  11     7448.54     7453.13    288.96 o
  -7   0  11       67.05       62.16     14.00 o
  -5   0  11    18197.84    18151.83    310.58 o
  -3   0  11       65.15       48.52     14.97 o
  -1   0  11      565.93      559.28     60.50 o
   1   0  11     7060.31     6919.26    161.57 o
   3   0  11       80.52      116.78     41.85 o
   5   0  11     7507.94     7654.51    241.38 o
   7   0  11     8043.78     7635.70    795.15 o
   9   0  11      152.07      167.76     58.82 o
 -11   1  11     2116.65     1944.61     51.64 o
 -10   1  11        0.49       -1.89      9.24 o
  -9   1  11     3893.61     3990.78     87.98 o
  -8   1  11        1.53       -2.81     10.87 o
  -7   1  11     6735.55     7085.99     98.77 o
  -6   1  11       39.26       49.65     14.02 o
  -5   1  11      685.23      705.36     20.26 o
  -4   1  11     1335.10     1345.04     33.40 o
  -3   1  11     5964.65     5871.68     73.55 o
  -2   1  11        0.05        2.09     12.43 o
  -1   1  11     5104.81     5139.04     81.81 o
   0   1  11      290.90      251.54     22.04 o
   1   1  11     1929.96     1979.13     58.97 o
   2   1  11      695.72      735.51     48.79 o
   3   1  11     6686.88     6293.02    143.14 o
   4   1  11       49.55       77.00     26.20 o
   5   1  11     2229.75     2276.36     85.27 o
   6   1  11        6.47      -38.11     51.57 o
   7   1  11     1672.93     1863.89    198.78 o
   8   1  11      236.96      257.52     52.76 o
   9   1  11     2784.19     2720.65    111.96 o
  10   1  11        2.29       19.24     28.79 o
 -11   2  11     2129.54     2147.12     70.83 o
 -10   2  11        3.42       11.22      9.34 o
  -9   2  11     3461.65     3549.32     58.90 o
  -8   2  11      226.98      235.14     20.24 o
  -7   2  11      852.72      849.57     27.22 o
  -6   2  11      561.00      589.32     29.23 o
  -5   2  11     3972.97     3915.58     56.01 o
  -4   2  11      801.86      785.08     50.72 o
  -3   2  11     3217.97     3272.29     49.24 o
  -2   2  11     3417.21     3382.97     69.93 o
  -1   2  11     3540.41     3423.21     64.78 o
   0   2  11      582.98      567.04     31.58 o
   1   2  11     5748.06     6046.38    118.30 o
   2   2  11      655.44      758.71     53.73 o
   3   2  11      148.88      171.90     30.36 o
   4   2  11       32.00       66.13     25.48 o
   5   2  11     1974.24     2044.42     87.11 o
   6   2  11      174.84      151.49     61.67 o
   7   2  11     4525.50     4583.01    210.70 o
   8   2  11       64.50       33.02     42.23 o
   9   2  11        0.57       27.73     36.31 o
  10   2  11      469.61      508.12     47.91 o
 -11   3  11      258.19      302.28     40.89 o
 -10   3  11       98.22       99.85     12.17 o
  -9   3  11     1402.60     1539.10     33.39 o
  -8   3  11      365.48      403.69     21.25 o
  -7   3  11      780.07      829.28     43.72 o
  -6   3  11       96.96      110.08     15.75 o
  -5   3  11     2191.38     2150.93     39.18 o
  -4   3  11      642.64      647.07     21.17 o
  -3   3  11     1943.81     1975.50     38.15 o
  -2   3  11      248.95      273.60     19.33 o
  -1   3  11     7072.46     7121.69    121.45 o
   0   3  11     2004.04     2036.82     60.55 o
   1   3  11       80.38       72.15     23.37 o
   2   3  11      486.73      600.97     42.03 o
   3   3  11     3660.49     3916.86     98.12 o
   4   3  11      286.42      302.63     35.21 o
   5   3  11     3653.71     3583.01    165.61 o
   6   3  11       95.79       74.45     62.93 o
   7   3  11      203.51      286.16     55.30 o
   8   3  11      359.87      345.23     53.78 o
   9   3  11     4215.30     4200.07    140.63 o
  10   3  11       71.94      138.70     48.76 o
 -10   4  11      101.25       99.86     11.66 o
  -9   4  11     1981.28     2019.91     50.26 o
  -8   4  11      516.90      495.00     33.80 o
  -7   4  11      582.07      610.33     35.98 o
  -6   4  11      363.94      324.72     14.99 o
  -5   4  11     4521.33     4521.20     66.27 o
  -4   4  11        0.97       10.77      9.95 o
  -3   4  11     1974.11     2014.67     43.02 o
  -2   4  11      348.22      395.07     24.07 o
  -1   4  11     8044.22     7705.66    136.02 o
   0   4  11       65.43       72.38     22.64 o
   1   4  11     8243.67     8142.20    180.74 o
   2   4  11        1.40      -12.97     24.52 o
   3   4  11      258.45      276.70     34.24 o
   4   4  11        3.42       10.21     29.38 o
   5   4  11      683.80      729.34    168.08 o
   6   4  11      107.72       73.06     50.54 o
   7   4  11     2777.09     2844.31    131.66 o
   8   4  11      192.27      240.12     50.20 o
   9   4  11      224.79      197.37     42.01 o
 -10   5  11      363.23      325.04     35.80 o
  -9   5  11     1346.84     1407.82     32.63 o
  -8   5  11       22.68       22.91     14.27 o
  -7   5  11     2574.48     2793.56     76.15 o
  -6   5  11      200.77      185.20     16.56 o
  -5   5  11      377.64      412.55     16.86 o
  -4   5  11      172.76      166.89     14.48 o
  -3   5  11     5992.98     5924.65     89.01 o
  -2   5  11        1.97       -7.12     14.76 o
  -1   5  11     5632.31     5728.65    119.88 o
   0   5  11       88.99       75.96     23.51 o
   1   5  11      123.98      136.27     26.03 o
   2   5  11      356.42      461.12     39.59 o
   3   5  11     3143.05     3154.38     96.44 o
   4   5  11       35.72       34.94     43.00 o
   5   5  11      785.73      759.01    129.20 o
   6   5  11       89.86      124.03     60.24 o
   7   5  11       58.39       -2.71     37.90 o
   8   5  11      112.91       95.85     42.07 o
   9   5  11     3795.41     3609.43    120.82 o
 -10   6  11      482.20      423.68     36.49 o
  -9   6  11     3196.26     3079.51     74.58 o
  -8   6  11     1435.05     1347.59     47.51 o
  -7   6  11      208.55      208.78     28.58 o
  -6   6  11       29.34       32.06      9.94 o
  -5   6  11     4149.05     4150.77     61.25 o
  -4   6  11       15.71       21.21     13.17 o
  -3   6  11     1477.44     1498.90     42.75 o
  -2   6  11      129.81      117.69     20.21 o
  -1   6  11     5104.30     5112.80    111.07 o
   0   6  11      215.05      226.57     30.39 o
   1   6  11     4777.26     4910.31    144.42 o
   2   6  11      508.86      572.68     43.25 o
   3   6  11       15.88       -0.78     30.54 o
   4   6  11      612.46      767.65     72.82 o
   5   6  11     3233.31     3116.92    182.88 o
   6   6  11      241.32      166.99     78.86 o
   7   6  11     3462.19     3538.01    140.70 o
   8   6  11      472.94      455.16     53.71 o
   9   6  11        9.44       -0.05     43.67 o
  -9   7  11     2874.65     2653.04     84.66 o
  -8   7  11        1.12        9.53     11.89 o
  -7   7  11     7875.36     7260.15    275.52 o
  -6   7  11      382.06      393.81     18.53 o
  -5   7  11      647.65      655.28     33.78 o
  -4   7  11      500.56      536.09     23.49 o
  -3   7  11     2340.55     2356.66     50.88 o
  -2   7  11       80.95       85.33     23.41 o
  -1   7  11     8247.21     8829.28    180.97 o
   0   7  11     2706.66     2920.90     97.19 o
   1   7  11      339.85      232.28     34.71 o
   2   7  11       14.59        2.17     31.10 o
   3   7  11     3845.41     3992.15    131.39 o
   4   7  11        2.85      -16.93     40.07 o
   5   7  11     2658.43     2430.44    213.64 o
   6   7  11      328.84      483.11     98.07 o
   7   7  11     1461.18     1648.58    163.91 o
   8   7  11     1273.20     1001.89    108.78 o
  -9   8  11     4331.52     2832.38    268.98 o
  -8   8  11      401.06      350.46     29.27 o
  -7   8  11      499.83      419.68     36.26 o
  -6   8  11      250.95      226.56     19.54 o
  -5   8  11     3489.58     3590.71     66.07 o
  -4   8  11       34.19       44.94     15.32 o
  -3   8  11     1517.39     1529.67     43.72 o
  -2   8  11        8.00       12.24     22.03 o
  -1   8  11       28.38       17.17     25.53 o
   0   8  11      110.44      163.48     31.42 o
   1   8  11     3340.76     3405.31    108.41 o
   2   8  11      487.65      531.89     47.41 o
   3   8  11     4219.52     4055.27    149.10 o
   4   8  11      359.41      299.98     60.32 o
   5   8  11     4068.71     4334.40    448.12 o
   6   8  11      690.20      314.23     87.63 o
   7   8  11     4781.33     3397.08    186.37 o
   8   8  11      206.05      235.05     71.82 o
  -8   9  11       62.29       -8.81     74.26 o
  -7   9  11     4271.97     3761.77    146.24 o
  -6   9  11       18.84       18.12     12.10 o
  -5   9  11       23.10       27.76     12.33 o
  -4   9  11     1603.96     1625.16     39.96 o
  -3   9  11     1172.45     1210.17     42.36 o
  -2   9  11        0.17      -12.57     20.84 o
  -1   9  11     1674.88     1897.82     66.19 o
   0   9  11      887.21      986.86     52.61 o
   1   9  11       81.24       39.41     31.01 o
   2   9  11      255.48      316.85     52.17 o
   3   9  11     2398.13     2535.73    133.29 o
   4   9  11      425.01      392.88     79.90 o
   5   9  11     1186.82     1203.42    240.96 o
   6   9  11      545.97      538.49    121.66 o
   7   9  11      604.84      708.56    180.13 o
  -7  10  11      225.02      293.04    116.05 o
  -6  10  11      599.05      648.92     66.65 o
  -5  10  11     3036.72     2847.71     55.79 o
  -4  10  11       71.20       91.32     15.94 o
  -3  10  11      617.64      699.81     32.61 o
  -2  10  11     1082.25     1212.44     51.85 o
  -1  10  11      534.36      588.42     44.09 o
   0  10  11        9.33       -5.73     25.27 o
   1  10  11     2846.26     3024.14     94.66 o
   2  10  11      575.16      636.44     60.91 o
   3  10  11       42.04       39.53     43.69 o
   4  10  11        4.54       25.60     49.72 o
   5  10  11      825.87      675.60    104.89 o
   6  10  11      174.45       20.28    141.26 o
  -6  11  11       27.60       -7.43     87.87 o
  -5  11  11      101.12       98.76     36.97 o
  -4  11  11      949.07      930.14     42.92 o
  -3  11  11     3556.23     3565.83     88.17 o
  -2  11  11      163.95      172.00     24.16 o
  -1  11  11     4568.52     4555.67    116.46 o
   0  11  11     2052.56     2072.37     73.30 o
   1  11  11      433.72      435.65     46.60 o
   2  11  11      347.61      198.79     45.07 o
   3  11  11     1572.72     1691.26     95.35 o
   4  11  11       21.69       -1.04     65.44 o
   5  11  11      248.59      194.66    151.40 o
  -3  12  11     1873.91     1982.60     87.99 o
  -2  12  11      497.23      413.52     52.84 o
  -1  12  11     1347.74     1345.47     66.53 o
   0  12  11      223.69      222.17     37.53 o
   1  12  11     3095.51     3012.88    125.58 o
   2  12  11       19.57      -16.76     60.51 o
   3  12  11      452.16      141.26    141.94 o
 -10   0  12      579.08      616.85     52.79 o
  -8   0  12     7419.22     7484.83    162.34 o
  -6   0  12     4264.48     4392.75    118.34 o
  -4   0  12     1764.75     1648.86     57.00 o
  -2   0  12     1077.03     1086.31     64.57 o
   0   0  12     5545.74     5848.94    154.60 o
   2   0  12     1212.60     1179.35    138.14 o
   4   0  12     5888.10     5731.93    209.00 o
   6   0  12     1944.92     1602.02    186.51 o
   8   0  12     1588.94     1741.75    127.58 o
 -10   1  12     5656.76     5818.94    113.32 o
  -9   1  12       28.74       31.72     11.92 o
  -8   1  12     2171.95     2234.91     44.75 o
  -7   1  12       11.65       25.46     11.42 o
  -6   1  12      438.30      444.26     47.43 o
  -5   1  12      254.00      292.60     13.35 o
  -4   1  12     1843.04     1859.02     39.75 o
  -3   1  12       53.44       45.73     13.92 o
  -2   1  12      191.52      195.87     18.23 o
  -1   1  12        1.71       -4.79     17.78 o
   0   1  12      183.35      206.00     27.68 o
   1   1  12      297.60      285.91     27.80 o
   2   1  12     7409.42     7902.34    172.21 o
   3   1  12     1137.93     1136.78     79.78 o
   4   1  12      219.44      238.44     44.05 o
   5   1  12      225.83      218.39     47.69 o
   6   1  12     5419.87     5647.82    213.63 o
   7   1  12      402.72      371.11     66.41 o
   8   1  12     2132.61     1507.76    158.08 o
   9   1  12        4.83       13.39     35.77 o
 -10   2  12     1970.19     1916.67     44.84 o
  -9   2  12        8.53        4.91     10.49 o
  -8   2  12     1885.35     1860.01     39.36 o
  -7   2  12       18.63       25.12     13.14 o
  -6   2  12     3563.47     3604.17     71.64 o
  -5   2  12      674.83      703.71     18.75 o
  -4   2  12      931.99      969.49     24.07 o
  -3   2  12      662.87      721.90     36.43 o
  -2   2  12     8068.15     8100.03    114.31 o
  -1   2  12      275.26      285.07     26.13 o
   0   2  12     8207.63     8569.38    153.25 o
   1   2  12      855.93      723.22     42.91 o
   2   2  12      284.81      347.11     34.37 o
   3   2  12      713.93      668.13     46.00 o
   4   2  12     1775.74     1628.72    154.66 o
   5   2  12      111.60       61.30     42.57 o
   6   2  12     1544.38      829.43    126.52 o
   7   2  12        2.20      -26.87     45.87 o
   8   2  12      400.34      435.55     52.13 o
   9   2  12       87.88       73.30     45.79 o
 -10   3  12     2499.69     1345.69    134.79 o
  -9   3  12        0.17       -1.67      8.43 o
  -8   3  12     4231.64     4211.68     86.49 o
  -7   3  12      103.49       86.39     16.33 o
  -6   3  12        5.13        8.20     13.27 o
  -5   3  12     2450.80     2355.16     35.83 o
  -4   3  12     9609.30     9467.51    118.38 o
  -3   3  12      504.56      492.59     22.97 o
  -2   3  12     4475.29     4368.46     78.09 o
  -1   3  12      499.09      488.81     41.87 o
   0   3  12     3783.48     3795.20    114.35 o
   1   3  12      361.29      385.88     32.07 o
   2   3  12     4457.44     4708.44    127.67 o
   3   3  12      448.62      499.97     47.76 o
   4   3  12      390.55      370.67     64.69 o
   5   3  12       30.66       15.41     45.12 o
   6   3  12     1556.56     1977.05    257.52 o
   7   3  12      216.64      196.45     62.34 o
   8   3  12     2747.23     2463.42    102.45 o
   9   3  12      460.81      436.09     64.25 o
 -10   4  12      596.94      616.08    142.95 o
  -9   4  12       83.62       85.49     16.56 o
  -8   4  12     1716.64     1577.45     48.44 o
  -7   4  12        4.37       -8.02     12.62 o
  -6   4  12     4262.37     4358.95     90.82 o
  -5   4  12       28.09       33.25      9.07 o
  -4   4  12      744.42      791.32     25.44 o
  -3   4  12      868.11      948.53     30.27 o
  -2   4  12     7204.82     7238.74    107.53 o
  -1   4  12      474.58      533.36     39.42 o
   0   4  12     5448.27     5900.96    137.17 o
   1   4  12      333.56      314.08     34.09 o
   2   4  12      799.53      933.73     89.93 o
   3   4  12      445.77      579.52     50.75 o
   4   4  12     1449.87     1115.91    108.29 o
   5   4  12       54.70       63.59     50.49 o
   6   4  12     2358.42     1878.99    257.92 o
   7   4  12       48.32       40.87     61.07 o
   8   4  12      479.87      481.60     58.24 o
  -9   5  12      177.76      165.51      8.90 o
  -8   5  12     1163.04     1134.18     32.27 o
  -7   5  12       51.52       53.58     14.73 o
  -6   5  12        5.17        8.79     13.23 o
  -5   5  12       84.19      109.25     11.39 o
  -4   5  12     6938.31     6988.97    100.14 o
  -3   5  12        2.90      -11.71     12.99 o
  -2   5  12      153.66      179.74     21.77 o
  -1   5  12        5.49      -40.65     20.33 o
   0   5  12     1787.50     1853.77     81.71 o
   1   5  12      988.09     1104.18     82.72 o
   2   5  12     3354.08     3693.46    113.05 o
   3   5  12      110.73      107.12     34.26 o
   4   5  12      163.11      195.65     59.06 o
   5   5  12      505.56      394.01     62.80 o
   6   5  12      787.70      575.77    119.54 o
   7   5  12       87.80      119.54     61.25 o
   8   5  12     3113.43     2605.19    136.88 o
  -9   6  12     2161.37     1884.04    256.73 o
  -8   6  12     2979.19     2724.55     82.78 o
  -7   6  12      822.66      799.71     46.85 o
  -6   6  12     2678.37     2446.46     81.40 o
  -5   6  12      342.73      346.14     17.74 o
  -4   6  12      172.58      159.64     17.65 o
  -3   6  12      129.80      149.44     17.67 o
  -2   6  12     4929.15     5071.99    131.25 o
  -1   6  12        0.49      -14.32     21.73 o
   0   6  12     2542.94     2768.65     81.89 o
   1   6  12        4.45       15.11     28.30 o
   2   6  12      133.91      178.16     36.78 o
   3   6  12      618.51      676.33    106.90 o
   4   6  12     3555.85     3738.62    163.57 o
   5   6  12        5.37       14.61     51.43 o
   6   6  12     1571.86      829.12    130.24 o
   7   6  12       17.43        5.11     61.38 o
   8   6  12      254.89      350.13     82.70 o
  -8   7  12     2407.05     2147.93    310.96 o
  -7   7  12       70.85       70.74     41.25 o
  -6   7  12      221.88      262.30     50.23 o
  -5   7  12       25.50       28.29     10.61 o
  -4   7  12     2232.45     2282.62     47.45 o
  -3   7  12        0.83      -16.12     14.06 o
  -2   7  12     1109.46     1143.40     41.69 o
  -1   7  12       84.57      107.18     25.26 o
   0   7  12      704.50      692.58     58.82 o
   1   7  12      146.31      152.13     33.21 o
   2   7  12     3360.43     3547.17    107.58 o
   3   7  12      233.63      148.07     43.76 o
   4   7  12      318.65      305.17     98.82 o
   5   7  12     1793.39     1714.66    125.62 o
   6   7  12     3785.37     3781.41    440.34 o
   7   7  12       39.65       48.45     56.44 o
  -8   8  12     3378.49     2632.28    258.84 o
  -7   8  12       27.05        3.16     39.03 o
  -6   8  12     2454.34     2221.66     90.84 o
  -5   8  12       54.75       66.68     17.73 o
  -4   8  12        0.28       -0.23     12.54 o
  -3   8  12      379.30      381.10     26.83 o
  -2   8  12      645.12      689.66     47.69 o
  -1   8  12       13.31       -4.68     20.76 o
   0   8  12     3320.08     3637.05    100.73 o
   1   8  12       10.86      -14.13     27.62 o
   2   8  12      190.25      190.19     45.59 o
   3   8  12       96.58       84.84     41.20 o
   4   8  12     4225.24     4222.31    201.95 o
   5   8  12       46.17       51.28     53.67 o
   6   8  12     1094.24      472.89     97.13 o
  -7   9  12        9.31      102.39     83.58 o
  -6   9  12      334.47      367.71     46.38 o
  -5   9  12      696.78      727.54     80.05 o
  -4   9  12     2712.37     2703.93     53.37 o
  -3   9  12       70.97       65.23     14.98 o
  -2   9  12      694.50      747.30     38.66 o
  -1   9  12      161.63      154.36     26.57 o
   0   9  12      457.45      389.40     44.44 o
   1   9  12       85.48      103.24     28.12 o
   2   9  12     3990.39     4097.22    123.26 o
   3   9  12      729.86      703.43     68.28 o
   4   9  12      716.49      639.24     74.44 o
   5   9  12       90.33      202.94     78.01 o
  -5  10  12       90.02       32.92     31.50 o
  -4  10  12       72.85       60.01     26.87 o
  -3  10  12     2674.85     2419.60     68.43 o
  -2  10  12     3592.96     3576.96     83.22 o
  -1  10  12      262.85      246.57     32.82 o
   0  10  12     3184.66     3343.66     97.92 o
   1  10  12      349.49      382.53     53.20 o
   2  10  12       32.46       28.80     36.57 o
   3  10  12       10.37       50.64     36.93 o
   4  10  12     2298.30     2267.19    221.69 o
  -3  11  12        9.96       38.43     33.15 o
  -2  11  12      559.88      461.38     53.25 o
  -1  11  12      565.30      478.66     51.13 o
   0  11  12     2272.13     2261.99    119.79 o
   1  11  12      209.18      169.13     39.95 o
   2  11  12     1835.88     1653.01    104.24 o
  -9   0  13     7280.62     7256.07    187.67 o
  -7   0  13     2480.28     2402.15    146.43 o
  -5   0  13       44.24       17.55     74.92 o
  -3   0  13     2635.04     2781.88     89.46 o
  -1   0  13     1457.39     1601.74     68.47 o
   1   0  13     2065.73     2321.86    137.02 o
   3   0  13     7237.42     7392.63    439.60 o
   5   0  13      505.61      382.74     78.50 o
   7   0  13     1885.77     1962.12    295.36 o
  -9   1  13      297.92      276.31     21.42 o
  -8   1  13       96.54      107.08     15.49 o
  -7   1  13     4579.77     4512.39    145.12 o
  -6   1  13      212.38      243.79     30.25 o
  -5   1  13      943.56      921.58     63.85 o
  -4   1  13       71.02       84.41     15.03 o
  -3   1  13     1497.26     1563.29     41.81 o
  -2   1  13      479.37      471.01     25.95 o
  -1   1  13     2956.66     3101.84     71.62 o
   0   1  13       61.78       83.22     23.56 o
   1   1  13     4306.29     4478.32    139.84 o
   2   1  13       13.67      -16.47     30.82 o
   3   1  13       85.96      144.23     35.72 o
   4   1  13       84.10       63.01     43.55 o
   5   1  13     4414.77     4755.58    157.54 o
   6   1  13        7.72       -8.36     64.45 o
   7   1  13     1026.42      600.32    106.18 o
   8   1  13       73.93      111.97     50.63 o
  -9   2  13     2963.08     2868.81     61.20 o
  -8   2  13       58.96       51.55     10.89 o
  -7   2  13     3847.02     3808.40     82.14 o
  -6   2  13       42.19       55.74     16.28 o
  -5   2  13     1048.83      865.48     70.51 o
  -4   2  13      807.34      768.89     42.55 o
  -3   2  13     6510.70     6698.06     97.73 o
  -2   2  13      467.78      490.59     24.83 o
  -1   2  13      531.56      496.11     48.75 o
   0   2  13       13.06       18.23     23.35 o
   1   2  13     4113.96     4190.84    100.76 o
   2   2  13      299.82      352.87     40.52 o
   3   2  13     3138.51     3585.92    141.91 o
   4   2  13        0.21      -11.10     45.91 o
   5   2  13      127.30      149.25     54.31 o
   6   2  13      271.12      252.00     80.20 o
   7   2  13     2285.19     2368.74    138.68 o
   8   2  13      199.52      142.45     49.89 o
  -9   3  13      478.33      439.01     35.15 o
  -8   3  13       29.86       29.45      9.20 o
  -7   3  13     3475.13     3349.34     89.98 o
  -6   3  13     1189.47     1060.35     37.07 o
  -5   3  13     2145.71     2119.77     80.63 o
  -4   3  13      372.61      411.54     26.49 o
  -3   3  13      167.76      182.57     17.44 o
  -2   3  13      112.33       95.62     17.37 o
  -1   3  13     8560.99     8775.68    143.13 o
   0   3  13      346.67      455.23     36.05 o
   1   3  13     2126.07     2581.00     79.96 o
   2   3  13      103.09      120.95     31.34 o
   3   3  13       13.10       15.94     32.45 o
   4   3  13       53.85       59.79     45.24 o
   5   3  13     1199.18     1398.77    103.04 o
   6   3  13      851.85      599.27    139.23 o
   7   3  13     1642.42     1137.27     96.46 o
   8   3  13      332.36      239.94    136.53 o
  -9   4  13     2240.46     1627.93    171.26 o
  -8   4  13       35.27       21.22      8.72 o
  -7   4  13     1137.03     1093.47     52.01 o
  -6   4  13        5.57       -3.65     14.21 o
  -5   4  13      714.50      670.34     54.49 o
  -4   4  13      285.01      311.29     19.85 o
  -3   4  13     8590.91     8799.26    125.75 o
  -2   4  13       34.94       21.58     15.57 o
  -1   4  13      298.27      284.25     27.10 o
   0   4  13      302.02      332.61     33.84 o
   1   4  13     4418.09     4720.50    161.80 o
   2   4  13       70.49       69.23     33.22 o
   3   4  13     2355.25     2498.67     94.25 o
   4   4  13      205.49      204.80     55.14 o
   5   4  13       26.18       19.71     42.76 o
   6   4  13       17.26       59.63     73.12 o
   7   4  13     1283.00     1397.67    120.15 o
  -8   5  13       59.34       95.77     56.76 o
  -7   5  13      115.89      173.60     26.54 o
  -6   5  13     1952.17     1817.07     74.90 o
  -5   5  13     2511.25     2561.06     52.95 o
  -4   5  13      503.72      533.12     23.59 o
  -3   5  13       81.84       75.00     15.67 o
  -2   5  13       56.46       64.05     16.64 o
  -1   5  13     3904.28     4163.28     91.65 o
   0   5  13      126.70      141.08     29.35 o
   1   5  13     2941.35     3169.43     90.56 o
   2   5  13      285.40      293.95     37.94 o
   3   5  13      100.81       92.50     36.66 o
   4   5  13        1.84      -16.15     41.88 o
   5   5  13     1820.02     1815.64    104.86 o
   6   5  13      325.60      418.41    179.45 o
   7   5  13     2298.00     1461.04    144.03 o
  -8   6  13      438.74      255.60     96.54 o
  -7   6  13     2596.64     2267.06    262.89 o
  -6   6  13        3.18      -10.10     30.19 o
  -5   6  13      290.43      248.15     18.52 o
  -4   6  13       53.06       60.57     13.63 o
  -3   6  13     6159.03     6118.97    101.42 o
  -2   6  13      345.25      310.86     27.07 o
  -1   6  13     1552.96     1607.74     52.41 o
   0   6  13      765.17      807.79     45.79 o
   1   6  13      376.38      425.36     43.36 o
   2   6  13      863.89      893.44     79.08 o
   3   6  13     2747.86     2996.87    137.13 o
   4   6  13      697.22      745.17    119.21 o
   5   6  13       11.56       66.58     55.20 o
   6   6  13        6.32        5.87     63.37 o
  -7   7  13     4654.26     2824.09    282.25 o
  -6   7  13      328.84      318.05     37.16 o
  -5   7  13     2452.15     2245.10    107.41 o
  -4   7  13       99.26       58.24     13.15 o
  -3   7  13       92.13       86.66     15.40 o
  -2   7  13      175.49      157.95     19.69 o
  -1   7  13     3212.39     3363.48     82.30 o
   0   7  13       65.41       71.60     25.10 o
   1   7  13     2863.13     2940.35     85.21 o
   2   7  13      389.32      401.43     43.68 o
   3   7  13      327.42      229.43     63.80 o
   4   7  13       73.16       92.35     41.71 o
   5   7  13     2691.21     2563.03    138.37 o
   6   7  13       70.33       -8.11    125.72 o
  -6   8  13       19.79        3.64     82.00 o
  -5   8  13      634.05      533.03     60.31 o
  -4   8  13      355.91      345.40     20.24 o
  -3   8  13     1110.06     1067.64     31.22 o
  -2   8  13        1.90       -6.94     14.49 o
  -1   8  13     1135.44     1173.50     42.29 o
   0   8  13      172.88      198.85     26.65 o
   1   8  13     1828.02     1779.34     67.65 o
   2   8  13       49.96       38.08     29.12 o
   3   8  13     6648.30     6475.56    242.14 o
   4   8  13      372.75      364.30     82.68 o
   5   8  13       30.43       37.17    131.80 o
  -5   9  13     1825.51     1055.07    225.07 o
  -4   9  13     1141.29     1159.20     78.86 o
  -3   9  13      101.09       85.44     24.77 o
  -2   9  13      408.99      438.86     40.94 o
  -1   9  13     1134.46     1177.65     72.62 o
   0   9  13      211.61      207.10     29.92 o
   1   9  13     2191.81     2492.98     99.62 o
   2   9  13       67.17       66.53     35.76 o
   3   9  13      177.22      128.95     48.00 o
   4   9  13       26.06      -50.83     52.81 o
  -2  10  13      513.17      436.63     74.01 o
  -1  10  13      474.48      475.52     52.15 o
   0  10  13       12.32       11.34     30.05 o
   1  10  13      685.55      613.37    129.95 o
   2  10  13      371.56      250.45     66.93 o
  -8   0  14       59.99       45.68     24.43 o
  -6   0  14     1510.10     1366.57     61.67 o
  -4   0  14     1966.13     1912.80     53.08 o
  -2   0  14        1.48        7.13     21.32 o
   0   0  14     5033.55     5085.36    164.50 o
   2   0  14     3823.54     4006.82    170.05 o
   4   0  14     3572.43     3505.96    197.39 o
   6   0  14     2192.99     1483.58    239.27 o
  -8   1  14     4822.87     4475.12    325.66 o
  -7   1  14       77.68       66.18     13.66 o
  -6   1  14      345.85      334.51     27.28 o
  -5   1  14      662.92      792.01     57.15 o
  -4   1  14       35.30       28.80     11.70 o
  -3   1  14      112.41      114.28     16.26 o
  -2   1  14     3321.10     3497.73     70.61 o
  -1   1  14       12.78       15.73     19.13 o
   0   1  14      185.46      217.39     28.84 o
   1   1  14        0.77      -14.92     22.72 o
   2   1  14     1993.99     2167.52     89.62 o
   3   1  14       79.53       48.79     30.59 o
   4   1  14     3726.43     4196.57    179.11 o
   5   1  14        0.23      -34.42     36.55 o
   6   1  14      174.23      286.58    143.97 o
  -8   2  14      273.70      224.58     53.71 o
  -7   2  14      375.59      333.36     24.67 o
  -6   2  14     3757.73     3583.75     84.11 o
  -5   2  14       22.77       32.18     28.97 o
  -4   2  14     4106.33     4115.31     73.54 o
  -3   2  14      381.33      417.41     24.83 o
  -2   2  14       11.83       19.29     15.11 o
  -1   2  14       51.26       53.25     18.19 o
   0   2  14     5869.99     6523.70    142.66 o
   1   2  14       56.37       39.78     24.24 o
   2   2  14     2880.33     3398.14    116.07 o
   3   2  14       65.22       92.18     37.16 o
   4   2  14      168.15      282.63     52.80 o
   5   2  14      231.75      195.73     53.07 o
   6   2  14     3500.29     3491.78    348.76 o
  -8   3  14     3106.52     1894.45    197.35 o
  -7   3  14       10.18      -30.64     16.98 o
  -6   3  14     1190.62     1226.89    108.86 o
  -5   3  14      404.57      451.74     66.31 o
  -4   3  14     1025.75     1005.51     25.85 o
  -3   3  14       40.60       42.14     13.75 o
  -2   3  14     4127.15     4230.35     81.85 o
  -1   3  14       87.20       70.16     20.22 o
   0   3  14        9.76       20.32     22.82 o
   1   3  14      808.42      786.93     71.59 o
   2   3  14      374.05      457.45     41.63 o
   3   3  14       73.78      101.30     36.61 o
   4   3  14     1309.21     1239.17    150.24 o
   5   3  14       99.52      129.11     44.03 o
   6   3  14      220.39       76.24     66.48 o
  -7   4  14        4.99       18.07     44.28 o
  -6   4  14     1554.50     1474.76     71.82 o
  -5   4  14       31.94       36.90     27.93 o
  -4   4  14     7360.27     7191.20    105.51 o
  -3   4  14        9.30       12.55     12.57 o
  -2   4  14      102.87       89.37     17.77 o
  -1   4  14        0.97       18.85     18.11 o
   0   4  14     5079.43     5702.81    126.84 o
   1   4  14       23.45        6.31     21.60 o
   2   4  14     2693.82     2817.60     89.66 o
   3   4  14      126.81       75.90     44.14 o
   4   4  14       91.05       76.59     40.33 o
   5   4  14      107.08       91.54     39.62 o
   6   4  14     1177.50     1080.75    205.47 o
  -7   5  14       18.98       14.69     73.14 o
  -6   5  14     3559.23     3390.90    177.08 o
  -5   5  14       10.47        7.60     25.47 o
  -4   5  14      945.53      901.78     37.64 o
  -3   5  14      363.10      357.68     23.23 o
  -2   5  14     3618.60     3717.18     66.85 o
  -1   5  14        4.44      -11.12     16.89 o
   0   5  14       10.86       10.55     20.83 o
   1   5  14     1873.85     1872.69     58.26 o
   2   5  14      960.73      934.96     87.81 o
   3   5  14        6.28       -6.12     31.26 o
   4   5  14      967.33      862.34    105.26 o
   5   5  14      174.24      197.25     68.76 o
  -6   6  14     1214.29     1005.00    168.56 o
  -5   6  14      924.29      904.34     70.58 o
  -4   6  14     1695.86     1727.89     58.00 o
  -3   6  14      365.37      351.58     20.55 o
  -2   6  14      301.54      238.66     18.41 o
  -1   6  14     1250.51     1248.65     40.21 o
   0   6  14     4484.96     4719.59    104.55 o
   1   6  14        1.36      -14.76     22.50 o
   2   6  14     1983.31     2161.00     84.58 o
   3   6  14      570.27      531.28     86.99 o
   4   6  14      210.13      197.91     42.22 o
   5   6  14       23.75       62.18    128.42 o
  -5   7  14       51.46       22.33     81.22 o
  -4   7  14      364.87      318.16     38.43 o
  -3   7  14      249.38      240.50     30.54 o
  -2   7  14     1633.71     1725.99     66.68 o
  -1   7  14       74.22       53.42     23.02 o
   0   7  14      638.58      639.79     48.34 o
   1   7  14      178.15      213.87     26.60 o
   2   7  14     2550.04     2528.45     94.64 o
   3   7  14        7.51      -16.56     31.40 o
   4   7  14     2598.05     2418.40    332.88 o
  -4   8  14      472.81      155.46    126.39 o
  -3   8  14        5.89       12.28     28.64 o
  -2   8  14      453.14      403.44     37.95 o
  -1   8  14      310.09      309.07     28.74 o
   0   8  14     3096.30     3159.89     86.66 o
   1   8  14       64.22       58.78     27.42 o
   2   8  14     3074.93     3277.11    135.59 o
  -5   0  15     1652.83     1635.88    184.18 o
  -3   0  15       18.08       33.26     20.47 o
  -1   0  15     4412.89     4683.77    115.98 o
   1   0  15      396.45      364.83    107.34 o
   3   0  15     3534.28     3741.06    268.33 o
  -6   1  15      130.02      145.31     41.08 o
  -5   1  15     1000.46     1049.24     72.18 o
  -4   1  15      254.56      250.15     34.90 o
  -3   1  15     1794.27     1834.11     40.97 o
  -2   1  15      354.56      396.39     21.27 o
  -1   1  15       35.63       35.53     15.60 o
   0   1  15       10.05       17.22     18.35 o
   1   1  15     4602.46     5309.23    148.27 o
   2   1  15      144.42       82.67     30.89 o
   3   1  15     1225.22     1056.76    165.26 o
   4   1  15       83.73      131.64     56.44 o
  -6   2  15       59.90       23.30     34.96 o
  -5   2  15      670.34      666.57     67.61 o
  -4   2  15       43.96       33.07     26.23 o
  -3   2  15     2356.46     2317.42     50.20 o
  -2   2  15      318.77      311.29     20.18 o
  -1   2  15     3281.95     3345.02     66.67 o
   0   2  15       76.04       83.53     21.54 o
   1   2  15      334.03      345.81     31.79 o
   2   2  15      208.23      161.22     30.99 o
   3   2  15     1849.10     1778.73    124.78 o
   4   2  15      156.73      139.74     41.19 o
  -6   3  15      415.82      144.66     91.53 o
  -5   3  15     4064.89     3946.83    120.76 o
  -4   3  15       33.88       31.70     25.72 o
  -3   3  15     1449.50     1506.70     39.32 o
  -2   3  15      129.24      126.51     15.49 o
  -1   3  15      480.91      481.51     26.40 o
   0   3  15      273.52      221.27     29.54 o
   1   3  15     4497.53     4578.25    122.72 o
   2   3  15        0.46       16.78     25.68 o
   3   3  15     1442.14     1532.56     90.17 o
   4   3  15        3.32        9.81     40.62 o
  -5   4  15     1441.17      953.61    182.57 o
  -4   4  15        8.83       -1.06     23.11 o
  -3   4  15     1174.40     1146.02     64.18 o
  -2   4  15      513.23      524.01     30.78 o
  -1   4  15     1840.12     1914.19     63.62 o
   0   4  15       21.42       29.28     23.26 o
   1   4  15        8.39       22.46     22.69 o
   2   4  15       78.33       94.23     32.78 o
   3   4  15      169.27      120.52     53.90 o
   4   4  15        0.51       -6.76     59.48 o
  -5   5  15     3882.97     2300.85    242.41 o
  -4   5  15        0.13        3.37     25.18 o
  -3   5  15     2548.81     2604.26    103.91 o
  -2   5  15      212.55      226.43     29.08 o
  -1   5  15       79.17       72.65     25.16 o
   0   5  15      428.52      428.35     50.78 o
   1   5  15     2902.09     3231.45     88.90 o
   2   5  15       54.09       40.38     35.33 o
   3   5  15      452.75      536.66     98.68 o
  -4   6  15      107.41       56.10    100.03 o
  -3   6  15     1552.29     1578.78     73.60 o
  -2   6  15     1405.68     1456.38     71.92 o
  -1   6  15     2330.53     2461.19     77.88 o
   0   6  15       82.36       61.69     21.02 o
   1   6  15      221.41      313.14     59.15 o
   2   6  15      805.88      845.47    167.28 o
  -4   0  16      178.02      417.70    182.49 o
  -2   0  16     3091.77     3090.18    198.04 o
   0   0  16      311.02      321.39     76.38 o
   2   0  16     5048.04     5271.28    320.37 o
  -4   1  16      311.02      156.80     97.48 o
  -3   1  16       92.31       41.21     30.07 o
  -2   1  16      339.80      304.67     38.54 o
  -1   1  16      271.26      294.52     34.19 o
   0   1  16     3357.06     3502.99    111.93 o
   1   1  16       56.45       37.22     39.17 o
   2   1  16       17.05       -9.71     36.72 o
  -3   2  16      138.62      110.96     32.82 o
  -2   2  16     2244.79     2208.93     90.27 o
  -1   2  16        1.24      -10.20     24.40 o
   0   2  16      250.97      291.77     34.09 o
   1   2  16      214.25      381.64     57.59 o
  -2   3  16      684.56      737.58     63.29 o
  -1   3  16        9.16        8.72     31.05 o
 
